# Supplementary material for: Automated literature research and review-generation method based on large language models
Source: Natl Sci Rev. 2025 Apr 25;12(6):nwaf169. doi: 10.1093/nsr/nwaf169 (PMC12125968; doi:10.1093/nsr/nwaf169)
Supplement: nwaf169_Supplemental_Files [file nwaf169_supplemental_files.zip]

Archive with 3 entries (3 files):
- Gong ARG NSR Appendix2 20250403.xlsx
- Gong_ARG_NSR_Appendix1_20250403.pdf
- Supplementary data.pdf
