# Supplementary material for: Automated literature research and review-generation method based on large language models
Source: Natl Sci Rev. 2025 Apr 25;12(6):nwaf169. doi: 10.1093/nsr/nwaf169 (PMC12125968; doi:10.1093/nsr/nwaf169)
Supplement: nwaf169_Supplemental_Files [file nwaf169_supplemental_files.zip › Gong ARG NSR Appendix2 20250403.xlsx]

## Sheet: Table A1
Table A1 Factors influencing the selection of LLMs
Factor	Description	Rationale for Selecting Claude2
Context Length Support	Refers to the range of preceding tokens or text segments considered by the model during text prediction or generation. Larger context windows provide richer semantic information, clarify ambiguities, handle contextual dependencies, and aid in generating coherent and accurate text, capturing linguistic contextual relevance for more precise predictions or generation.	Claude2 supports a context length exceeding 200K Tokens, far surpassing other models (typically 8K or lower), fulfilling the requirements for processing extensive scientific literature and broad-ranging document review. GPT-4 Turbo, supporting up to 128K Tokens, is also a viable option.
Parameter Count and Model Size	The number of parameters in a model correlates positively with its processing and learning capabilities, impacting the accuracy of information extraction, coherence of paragraphs, and the integration of related information. This is also positively correlated with training and inference costs, and response time.	Claude2, with its vast but undisclosed parameter count, excels in various NLP tasks, particularly in precise information extraction and coherent text generation.
Multimodal Processing	The model’s capability to handle non-textual information such as charts and images. Scientific images differ significantly from regular images, with higher precision requirements and often prominent edge features to display statistical patterns. In scientific images, the location and color information are usually unalterable, and their relation to surrounding pixels is not always as intuitive as …	Although Claude2 cannot directly process images, its powerful ability to integrate information from text-based tables is beneficial for accurately interpreting scientific data. Future work may involve using multiple models to process image information or initially converting image data into textual descriptions for further processing and integration by existing models, or direct processing by mul…
Chart Processing	The model’s capability to process scientific images and charts, especially in terms of displaying statistical patterns and meeting precision requirements.	While Claude2 cannot directly handle images, it excels in processing text-based table information, facilitating the accurate interpretation of scientific data.

## Sheet: Table A2
Table A2: Manual Verification Results for Hallucinations in Knowledge Extraction
DOI	10.1016/j.jcat.2005.11.037	10.1016/j.jcat.2006.02.017	10.1016/j.jcat.2006.03.004	10.1016/j.jcat.2006.12.004	10.1016/j.jcat.2008.01.030	10.1021/acscatal.0c02347	10.1021/acscatal.0c02782	10.1021/acscatal.0c02825	10.1021/acscatal.0c03286	10.1021/acscatal.0c03381	10.1021/acscatal.0c03391	10.1021/acscatal.0c03405	10.1021/acscatal.0c03999	10.1021/acscatal.0c05009	10.1021/acscatal.0c05454	10.1021/jacs.2c02636	10.1021/jacs.2c03810	10.1021/jacs.2c03941	10.1021/jacs.2c05618	10.1021/jacs.2c12136	10.1021/jacs.2c12970	10.1021/jacs.3c04030	10.1021/jacs.6b08705	10.1021/jacs.7b09365	10.1021/jacs.7b12901
Q1	TN	TN	TN	FN	TN	TN	FN	FN	FN	FN	FN	TN	FN	FN	TP	TN	FN	TP	FN	FN	FN	FN	FN	FN	FN
Q2	TN	TN	TN	TN	TN	TN	TN	TN	TN	FN	TN	TN	TN	TN	TP	TN	TN	TP	TN	TN	TN	TN	FN	TN	TN
Q3	TN	TN	TN	TN	TN	TN	TN	TN	TN	TN	TN	TN	TN	TN	TN	TN	TN	TP	FN	TN	TN	TN	TN	TN	TN
Q4	TN	TN	TN	TN	TN	TN	TN	TN	TN	TN	TN	TN	TN	TN	TP	TN	TN	TP	TN	TN	TN	TN	FN	TN	TN
Q5	TN	TN	TN	TN	TN	TN	TN	TN	TN	TN	TN	TN	TN	TN	TP	TN	TN	TN	TN	TN	TN	FN	TN	TN	TN
Q6	TN	TN	TN	TN	TN	TN	TN	TN	TN	FN	TN	TN	TN	TN	TN	TN	TN	TN	TN	TN	TN	TN	TN	TN	FN
Q7	TN	TN	TN	TN	TN	TN	TN	TN	TN	TN	TN	TN	TN	TN	TP	TN	TN	TN	TN	TN	TN	TN	TN	TN	TN
Q8	TN	FN	TN	TN	TN	TN	TN	TN	TN	TN	TN	TN	FN	TP	TN	TN	TN	TN	TN	TN	TN	TN	TN	TN	TN
Q9	TN	TP	TN	TN	TN	TN	TP	TN	TN	TN	TN	TN	TN	TP	TP	TN	TN	TP	TN	TN	TN	TN	TN	TN	TN
QTP	TP	TP	TN	TN	TN	TN	TP	TN	TN	TN	TN	TN	TN	TP	TP	TN	TN	TP	TN	TN	TN	TN	TN	TN	TN
Q11	TN	TP	TN	TN	TN	TN	TN	TN	TN	TN	TN	TN	TN	TN	TN	TN	TN	TN	TN	TN	TN	TN	TN	TN	TN
Q12	TN	TN	TN	TN	TN	TN	TN	TN	FN	TP	TP	TN	TN	TN	TN	TN	TN	TN	TN	TN	TN	TN	TN	TN	TN
Q13	TN	TN	TN	TN	TN	TN	TN	TN	FN	TP	TP	TN	TN	TN	TN	TN	TN	TN	TN	TN	TN	TN	TN	TN	TN
Q14	TN	TN	TN	TN	FN	TN	TN	TN	TN	TP	TN	TN	TN	TN	TN	TN	TN	TN	TN	TN	TN	TN	TN	TN	TN
Q15	TN	TN	TN	TN	TN	TN	TN	TN	TN	TN	TN	TN	TN	TN	TN	TN	TN	TN	TN	TN	TN	TN	TN	TN	TN
Q16	TN	TN	TN	FN	TN	TN	TN	TN	TN	TN	TN	TN	TN	TN	TN	TN	TN	TN	FN	TN	TN	TN	TN	TN	TN
Q17	TN	TN	TN	TN	TN	TN	TN	TN	TN	TN	TN	TN	TN	TN	TN	TN	TN	TN	FN	TN	TN	TN	TN	TN	TN
Q18	TN	TN	TN	TN	TN	TN	TN	TN	TN	TN	TN	TN	TN	TN	TN	TN	TN	TN	TN	TN	TN	TN	TN	TN	TN
Q19	TN	TN	TN	TN	TN	FN	TN	TN	TN	TN	TN	TN	TN	TN	TN	TN	TN	TN	TN	TN	TN	TN	TN	TN	TN
Q20	TN	TN	TN	TN	TN	TN	TN	TN	TN	TN	TN	TN	TN	TN	TN	FN	FN	TP	TN	TN	TN	TN	TN	TN	TN
Q21	TN	TN	TN	TN	TN	TN	TN	TN	TN	TN	TN	TN	TN	TN	TN	TN	TN	TP	TN	TN	TN	TN	TN	TN	TN
Q22	TN	TN	TN	TN	TN	TP	TN	TN	TN	TN	TN	TN	TN	TN	TN	TP	FN	TP	TN	TN	TN	TN	TN	TN	TN
Q23	TN	TN	TN	TN	TN	TP	TN	TN	TN	TN	TN	TN	TN	TN	TN	TP	TN	TN	TN	TN	TN	TN	TN	TN	TN
Q24	TN	TN	TP	TP	TP	TP	TN	TN	TN	TN	FN	TN	TN	TN	TN	TP	TN	TP	TN	TN	TN	TN	TN	TN	TN
Q25	TN	TN	TN	TN	TP	TN	TN	TP	TN	TN	TN	TN	TN	TN	TN	TP	TN	TP	TN	TN	TN	TN	TN	TN	TN
Q26	TN	TN	TN	TN	TN	TN	TN	TN	TN	TN	TN	TN	TN	TN	TN	TP	TN	TN	TN	TN	TN	TN	TN	TN	TN
Q27	TN	TN	TP	TP	TP	TN	TN	TP	TN	TN	TN	TN	TN	TN	TN	TN	TN	TN	TN	TN	TN	TN	TN	TN	TN
Q28	TN	TN	TN	TN	TN	TN	TN	TN	TN	TN	TN	TN	TN	TN	TN	TN	TN	TN	TN	TN	TN	TN	TN	TN	TN
Q29	TN	TN	TN	TN	TN	TN	TN	TN	TN	TN	TN	TN	TN	TN	TN	TN	TN	TN	TN	TN	TN	TN	TN	TN	TN
Q30	TN	TN	TN	TN	TN	TN	TN	TN	TN	TN	TN	TN	TN	TN	TN	TN	TN	TN	TN	TN	TN	TN	TN	TN	TN
Q31	TN	TN	TN	TN	TN	TN	TN	TN	TN	TN	TN	TN	TN	TN	TN	TN	TN	TN	TN	TN	TN	TN	TN	TN	TN
Q32	TN	TN	TN	TN	TP	TN	TN	TN	FN	TN	TN	TN	TN	TN	TN	TN	TN	TN	TN	TN	TN	TN	TN	TN	TN
Q33	TN	TN	TN	TN	TN	TN	TN	TN	TN	TN	TN	TN	TN	TN	TN	TN	TN	TN	TN	TN	TN	TN	TN	TN	TN
Q34	TN	TN	TN	TN	TN	TN	TN	TN	TN	TN	TN	TN	TN	TN	TN	TN	TN	TN	TN	TN	TN	TN	TN	TN	TN
Q35	TN	TN	TN	TN	TN	TN	TN	TN	TN	TN	TN	TN	TN	TN	TN	TN	TN	TN	TN	TN	TN	TN	TN	TN	TN

## Sheet: Table A3
Table A3: Manual Verification Results for Hallucinations in Knowledge Extraction (Additional Reviewer 1)
DOI	10.1002_anie.201508731	10.1006_jcat.2001.3251	10.1007_bf00767209	10.1016_0021-9517(92)90351-H	10.1016_j.cej.2004.11.005	10.1016_j.jcat.2005.03.001	10.1016_S0021-9517(02)00015-5	10.1021_acscatal.7b03805	10.1021_acscatal.2c01374	10.1021_acscatal.8b04578	10.1021_acscatal.9b04752	10.1021_acscatal.9b05548	10.1021_acssuschemeng.1c03074	10.1021_jacs.1c10261	10.1021_acscatal.8b00107	10.1021_acscatal.7b03805	10.1021_jacs.9b09235	10.1038_s41467-020-16693-9	10.1038_s41929-021-00632-y	10.1126_science.ade1097
Q1	TN	TN	TN	TN	TN	TN	TN	TN	TP	TP	TN	TN	TN	TP	TP	TN	TN	TN	TN	TN
Q2	TN	TN	TN	TN	TN	TN	TN	TN	TP	FN	TN	TN	TP	TN	TP	TN	TN	TN	TN	TN
Q3	TN	TN	TN	TN	TP	TN	TN	TN	TP	TN	TN	TN	TN	TP	TN	TN	TN	TN	TN	TN
Q4	TN	TN	TN	TN	TN	FN	TN	TN	TN	FN	TN	TN	TN	TN	TN	TN	TN	TN	TN	TN
Q5	TN	TN	TN	TN	TN	TN	TN	TN	FN	FN	TN	TN	TN	TN	TN	TN	TN	TN	TN	TN
Q6	TN	TN	TN	TN	TN	TN	TN	TN	TN	FN	TN	TN	TN	TP	TN	TN	TN	TN	TN	TN
Q7	TN	FN	TN	TN	TN	TN	TN	TN	TN	FN	TN	TN	TN	TN	TP	TN	TN	TN	TN	TN
Q8	TN	TN	TN	TN	TN	TP	TN	TN	TP	TN	TN	TN	TN	TN	TN	TN	TN	TN	TN	TN
Q9	TN	TN	TN	TN	TN	TP	TN	TN	TN	TN	TN	TN	TP	TN	TN	TN	TN	TN	TN	TN
Q10	TN	TN	TN	TN	TN	TN	TN	TN	TN	TN	TN	TN	TN	TN	TN	TP	TN	TN	TN	TN
Q11	TN	TN	TN	TN	TN	TN	TN	TN	TN	TN	TN	TN	TN	TN	TN	TN	TN	TN	TN	TN
Q12	TN	TN	TN	TN	TN	TN	TN	TN	TN	TP	TN	TP	TN	TP	TN	TN	TN	TP	TN	TN
Q13	TP	TN	TN	TN	TN	TN	TN	TN	TN	TN	TN	TN	TN	TP	TN	TN	TN	TN	TN	TN
Q14	TN	TN	TN	TN	TN	TN	TN	TN	TN	FN	TN	TN	TN	TP	TN	TP	TN	TN	TN	TN
Q15	TN	TN	TN	TN	TN	TN	TN	TN	TN	TN	TN	TN	TN	TN	TN	TN	TN	TN	TN	TN
Q16	TN	TN	TN	TN	TN	TN	TN	TN	TN	FN	TN	TP	TN	TP	TN	TN	TN	TP	TN	TN
Q17	TN	TN	TN	TN	TN	TN	TN	TN	TP	FN	TN	FN	TN	TP	TN	TN	TN	TN	TN	TN
Q18	TN	TN	TN	TN	TN	TN	TN	TN	TN	TN	TN	TN	TN	TN	TN	TN	TN	TN	TN	TN
Q19	TN	TN	TN	TN	TN	TN	TN	TN	TP	FN	TN	FN	TP	TP	TN	TN	TN	TP	TN	TN
Q20	TN	TN	TN	TN	TN	TN	TN	TN	TN	TN	TN	TN	TN	TP	TN	TN	TN	TN	TN	TN
Q21	TN	TN	TN	TN	TN	TN	TN	TN	TN	TN	TN	TN	TN	TP	TN	TN	TN	TN	TN	TN
Q22	TN	TN	TN	TN	TN	TN	TN	TN	TN	TN	TN	TN	TN	TP	TN	TN	TN	TN	TN	TN
Q23	TN	TN	FP	TN	TN	TN	TN	TN	TN	TN	TN	TN	TN	TN	TN	TN	TN	TN	TN	TN
Q24	TN	TN	FN	TN	TN	TN	TP	TN	TN	TN	TN	TN	TN	TP	TN	TN	TP	TN	TN	TN
Q25	TN	TN	TN	TN	TN	TN	TN	TN	TN	TN	TP	TP	TN	TP	TN	TN	TP	TP	TP	TN
Q26	TN	TN	TN	TN	TN	TN	TN	TN	FN	TN	TN	TN	TN	TP	TN	TP	TN	TN	TN	TN
Q27	TN	TP	TN	TN	TN	FP	TN	TN	TN	TN	TN	TN	TN	TN	TN	TN	TN	TP	TN	TN
Q28	TN	TN	TN	TN	TN	TN	TN	TN	TN	TN	TN	TN	TN	TN	TN	TN	TN	TN	TN	TN
Q29	TN	TN	TN	TN	TN	TN	TN	TN	FN	TN	TN	TN	TN	TN	TN	TN	TN	TN	TN	TN
Q30	TN	TN	TN	TN	TN	TN	TN	TN	TP	TN	TN	TN	TN	TN	TN	TN	TN	TN	TN	TN
Q31	TN	TN	TN	TN	TN	TN	TN	TN	TN	TN	TN	TN	TN	TN	TN	TN	TN	TN	TN	TN
Q32	FN	TN	TN	TN	TN	FN	TN	TN	TP	FN	TN	TN	TN	TN	TN	TN	TN	TN	TN	TN
Q33	TN	TN	TN	TN	TN	TN	TN	TN	TN	TN	TN	TN	TN	TN	TN	TN	TN	TN	TN	TN
Q34	TN	TN	TN	TN	TN	TN	TN	TN	TN	FN	TN	TN	TN	TN	TN	TN	TN	TN	TN	TN
Q35	TP	TN	TN	TN	TN	TN	TN	TN	TP	TN	TN	TN	TN	TN	TN	TN	TN	TN	TN	TN

## Sheet: Table A4
Table A4: Manual Verification Results for Hallucinations in Knowledge Extraction (Additional Reviewer 2)
DOI	10.1002_anie.201508731	10.1006_jcat.2001.3251	10.1007_bf00767209	10.1016_0021-9517(92)90351-H	10.1016_j.cej.2004.11.005	10.1016_j.jcat.2005.03.001	10.1016_S0021-9517(02)00015-5	10.1021_acscatal.7b03805	10.1021_acscatal.2c01374	10.1021_acscatal.8b04578	10.1021_acscatal.9b04752	10.1021_acscatal.9b05548	10.1021_acssuschemeng.1c03074	10.1021_jacs.1c10261	10.1021_acscatal.8b00107	10.1021_acscatal.7b03805	10.1021_jacs.9b09235	10.1038_s41467-020-16693-9	10.1038_s41929-021-00632-y	10.1126_science.ade1097
Q1	TN	TN	TN	TN	TN	TN	TN	TN	TP	TP	TN	TN	TN	TP	TP	TN	TN	TN	TN	TN
Q2	TN	TN	TN	TN	TN	TN	TN	TN	TP	FN	TN	TN	TP	TN	FN	TN	TN	TN	TN	TN
Q3	TN	TN	TN	TN	TP	TN	TN	TN	TP	TN	TN	TN	TN	FN	TN	TN	TN	TN	TN	TN
Q4	TN	TN	TN	TN	TN	FN	TN	TN	TN	FN	TN	TN	TN	TN	TN	TN	TN	TN	TN	TN
Q5	TN	TN	TN	TN	TN	TN	TN	TN	FN	FN	TN	TN	TN	TN	TN	TN	TN	TN	TN	TN
Q6	TN	TN	TN	TN	TN	TN	TN	TN	TN	FN	TN	TN	TN	FN	TN	TN	TN	TN	TN	TN
Q7	TN	FN	TN	TN	TN	FN	TN	TN	TN	FN	TN	TN	TN	TN	TP	TN	TN	TN	TN	TN
Q8	TN	TN	TN	TN	TN	TP	TN	TN	TP	TN	TN	TN	TN	TN	TN	TN	TN	TN	TN	TN
Q9	TN	TN	TN	TN	TN	TP	TN	TN	TN	TN	TN	TN	TP	TN	TN	TN	TN	TN	TN	TN
Q10	TN	TN	TN	TN	TN	TN	TN	TN	TN	TN	TN	TN	TN	TN	TN	TP	TN	TN	TN	TN
Q11	TN	TN	TN	TN	TN	TN	TN	TN	TN	TN	TN	TN	TN	TN	TN	TN	TN	TN	TN	TN
Q12	FP	TN	TN	TN	TN	TN	TN	TN	TN	TP	TN	TP	TN	TP	TN	TN	TN	TP	TN	TN
Q13	TP	TN	TN	TN	TN	TN	TN	TN	TN	TN	TN	TN	TN	TP	TN	TN	TN	TN	TN	TN
Q14	TN	TN	TN	TN	TN	TN	TN	TN	TN	FN	TN	TN	TN	FN	TN	TP	TN	TN	TN	TN
Q15	TN	TN	TN	TN	TN	TN	TN	TN	TN	TN	TN	TN	TN	TN	TN	TN	TN	TN	TN	TN
Q16	TN	TN	TN	TN	TN	TN	TN	TN	TN	FN	TN	FN	TN	FN	TN	TN	TN	TP	TN	TN
Q17	TN	TN	TN	TN	TN	TN	TN	TN	TP	FN	TN	FN	TN	TP	TN	TN	TN	TN	TN	TN
Q18	TN	TN	TN	TN	TN	TN	TN	TN	TN	TN	TN	TN	TN	TN	TN	TN	TN	TN	TN	TN
Q19	TN	TN	TN	TN	TN	TN	TN	TN	TP	FN	TN	TP	TP	TP	TN	TN	TN	TP	TN	TN
Q20	TN	TN	TN	TN	TN	TN	TN	TN	TN	TN	TN	TN	TN	TP	TN	TN	TN	TN	TN	TN
Q21	TN	TN	TN	TN	TN	TN	TN	TN	TN	TN	TN	TN	TN	TP	TN	TN	TN	TN	TN	TN
Q22	TN	TN	TN	TN	TN	TN	TN	TN	TN	TN	TN	TN	TN	TP	TN	TN	TN	TN	TN	TN
Q23	TN	TN	TN	TN	TN	TN	TN	TN	TN	TN	TN	TN	TN	TN	TN	TN	TN	TN	TN	TN
Q24	TN	TN	FN	TN	TN	TN	TP	TN	TN	TN	TN	TN	TN	TP	TN	TN	TP	TN	TN	TN
Q25	TN	TN	TN	TN	TN	TN	TN	TN	TN	TN	FN	TP	TN	TP	TN	TN	TP	TP	TP	TN
Q26	TN	TN	TN	TN	TN	TN	TN	TN	FN	TN	TN	TN	TN	TP	TN	TP	TN	TN	TN	TN
Q27	TN	TP	TN	TN	TN	TN	TN	TN	TN	TN	TN	TN	TN	TN	TN	TN	TN	TP	TN	TN
Q28	TN	TN	TN	TN	TN	TN	TN	TN	TN	TN	TN	TN	TN	TN	TN	TN	TN	TN	TN	TN
Q29	TN	TN	TN	TN	TN	TN	TN	TN	FN	TN	TN	TN	TN	TN	TN	TN	TN	TN	TN	TN
Q30	TN	TN	TN	TN	TN	TN	TN	TN	TP	TN	TN	TN	TN	TN	TN	TN	TN	TN	TN	TN
Q31	TN	TN	TN	TN	TN	TN	TN	TN	TN	TN	TN	TN	TN	TN	TN	TN	TN	TN	TN	TN
Q32	FN	TN	TN	TN	TN	FN	TN	TN	TP	FN	TN	TN	TN	TN	TN	TN	TN	TN	TN	TN
Q33	TN	TN	TN	TN	TN	TN	TN	TN	TN	TN	TN	TN	TN	TN	TN	TN	TN	TN	TN	TN
Q34	TN	TN	TN	TN	TN	TN	TN	TN	TN	FN	TN	TN	TN	TN	TN	TN	TN	TN	TN	TN
Q35	TP	TN	TN	TN	TN	TN	TN	TN	TP	TN	TN	TN	TN	TN	TN	TN	TN	TN	TN	TN

## Sheet: Table A5
Table A5: Manual Verification Results for Hallucinations in Knowledge Extraction (Additional Reviewer 3)
DOI	10.1002_anie.201508731	10.1006_jcat.2001.3251	10.1007_bf00767209	10.1016_0021-9517(92)90351-H	10.1016_j.cej.2004.11.005	10.1016_j.jcat.2005.03.001	10.1016_S0021-9517(02)00015-5	10.1021_acscatal.7b03805	10.1021_acscatal.2c01374	10.1021_acscatal.8b04578	10.1021_acscatal.9b04752	10.1021_acscatal.9b05548	10.1021_acssuschemeng.1c03074	10.1021_jacs.1c10261	10.1021_acscatal.8b00107	10.1021_acscatal.7b03805	10.1021_jacs.9b09235	10.1038_s41467-020-16693-9	10.1038_s41929-021-00632-y	10.1126_science.ade1097
Q1	TN	TN	TN	TN	TN	TN	TN	TN	TP	TP	TN	TN	TN	TP	TP	TN	TN	TN	TN	TN
Q2	TN	TN	TN	TN	TN	TN	TN	TN	TP	FN	TN	TN	TP	TN	FN	TN	TN	TN	TN	TN
Q3	TN	TN	TN	TN	TP	TN	TN	TN	TP	TN	TN	TN	TN	FN	TN	TN	TN	TN	TN	TN
Q4	TN	TN	TN	TN	TN	FN	TN	TN	TN	FN	TN	TN	TN	TN	TN	TN	TN	TN	TN	TN
Q5	TN	TN	TN	TN	TN	TN	TN	TN	FN	FN	TN	TN	TN	TN	TN	TN	TN	TN	TN	TN
Q6	TN	TN	TN	TN	TN	TN	TN	TN	TN	FN	TN	TN	TN	FN	TN	TN	TN	TN	TN	TN
Q7	TN	FN	TN	TN	TN	FN	TN	TN	TN	FN	TN	TN	TN	TN	FN	TN	TN	TN	TN	TN
Q8	TN	TN	TN	TN	TN	TP	TN	TN	FN	TN	TN	TN	TN	TN	TN	TN	TN	TN	TN	TN
Q9	TN	TN	TN	TN	TN	TP	TN	TN	TN	TN	TN	TN	TP	TN	TN	TN	TN	TN	TN	TN
Q10	TN	TN	TN	TN	TN	TN	TN	TN	TN	TN	TN	TN	TN	TN	TN	TP	TN	TN	TN	TN
Q11	TN	TN	TN	TN	TN	TN	TN	TN	TN	TN	TN	TN	TN	TN	TN	TN	TN	TN	TN	TN
Q12	TN	TN	TN	TN	TN	TN	TN	TN	TN	FN	TN	TP	TN	TP	TN	TN	TN	TP	TN	TN
Q13	TP	TN	TN	TN	TN	TN	TN	TN	TN	TN	TN	TN	TN	TP	TN	TN	TN	TN	TN	TN
Q14	TN	TN	TN	TN	TN	TN	TN	TN	TN	FN	TN	TN	TN	FN	TN	TP	TN	TN	TN	TN
Q15	TN	TN	TN	TN	TN	TN	TN	TN	TN	TN	TN	TN	TN	TN	TN	TN	TN	TN	TN	TN
Q16	TN	TN	TN	TN	TN	TN	TN	TN	TN	FN	TN	TP	TN	FN	TN	TN	TN	TP	TN	TN
Q17	TN	TN	TN	TN	TN	TN	TN	TN	TP	FN	TN	FN	TN	TP	TN	TN	TN	TN	TN	TN
Q18	TN	TN	TN	TN	TN	TN	TN	TN	TN	TN	TN	TN	TN	TN	TN	TN	TN	TN	TN	TN
Q19	TN	TN	TN	TN	TN	TN	TN	TN	TP	FN	TN	FN	TP	TP	TN	TN	TN	TP	TN	TN
Q20	TN	TN	TN	TN	TN	TN	TN	TN	TN	TN	TN	TN	TN	TP	TN	TN	TN	TN	TN	TN
Q21	TN	TN	TN	TN	TN	TN	TN	TN	TN	TN	TN	TN	TN	TP	TN	TN	TN	TN	TN	TN
Q22	TN	TN	TN	TN	TN	TN	TN	TN	TN	TN	TN	TN	TN	TP	TN	TN	TN	TN	TN	TN
Q23	TN	TN	TN	TN	TN	TN	TN	TN	TN	TN	TN	TN	TN	TN	TN	TN	TN	TN	TN	TN
Q24	TN	TN	FN	TN	TN	TN	TP	TN	TN	TN	TN	TN	TN	TP	TN	TN	TP	TN	TN	TN
Q25	TN	TN	TN	TN	TN	TN	TN	TN	TN	TN	TP	TP	TN	TP	TN	TN	TP	TP	TP	TN
Q26	TN	TN	TN	TN	TN	TN	TN	TN	FN	TN	TN	TN	TN	TP	TN	TP	TN	TN	TN	TN
Q27	TN	TP	TN	TN	TN	TN	TN	TN	TN	TN	TN	TN	TN	TN	TN	TN	TN	TP	TN	TN
Q28	TN	TN	TN	TN	TN	TN	TN	TN	TN	TN	TN	TN	TN	TN	TN	TN	TN	TN	TN	TN
Q29	TN	TN	TN	TN	TN	TN	TN	TN	FN	TN	TN	TN	TN	TN	TN	TN	TN	TN	TN	TN
Q30	TN	TN	TN	TN	TN	TN	TN	TN	TP	TN	TN	TN	TN	TN	TN	TN	TN	TN	TN	TN
Q31	TN	TN	TN	TN	TN	TN	TN	TN	TN	TN	TN	TN	TN	TN	TN	TN	TN	TN	TN	TN
Q32	FN	TN	TN	TN	TN	FN	TN	TN	TP	FN	TN	TN	TN	TN	TN	TN	TN	TN	TN	TN
Q33	TN	TN	TN	TN	TN	TN	TN	TN	TN	TN	TN	TN	TN	TN	TN	TN	TN	TN	TN	TN
Q34	TN	TN	TN	TN	TN	TN	TN	TN	TN	FN	TN	TN	TN	TN	TN	TN	TN	TN	TN	TN
Q35	TP	TN	TN	TN	TN	TN	TN	TN	TP	TN	TN	TN	TN	TN	TN	TN	TN	TN	TN	TN

## Sheet: Table A6
Table A6: Manual Verification Results for Hallucinations in Data Mining
Item	Aggregated	Trial 1	Trial 2	Trial 3	Trial 4	Trial 5
Type	FP	FP	FP	FP	FP	FP
Composition Elements	TP	TP	TP	TP	TP	TP
Active Species Elements	TP	TP	TP	TP	TP	TP
Support Material	TP	TP	TP	TP	TP	TP
Reaction Temperature	TP	TP	TP	TP	TP	TP
Inlet Flow Rate	TP	TP	TP	TP	TP	TP
Type Identify	TP	TP	TP	TP	TP	TP
Enhancement	TP	FN	FP	FN	FN	FN
Selectivity	TN	TN	TN	TN	TN	TN
Structure Type	TN	TN	TN	TN	TN	TN
Preparation Method	TN	TN	TN	TN	TN	TN
Promoter Elements	TN	TN	TN	TN	TN	TN
Stability	TN	TN	TN	TN	TN	TN
Conversion	TN	TN	TN	TN	TN	TN
DOI	10.1016/j.mcat.2020.111052	10.1016/j.mcat.2020.111052	10.1016/j.mcat.2020.111052	10.1016/j.mcat.2020.111052	10.1016/j.mcat.2020.111052	10.1016/j.mcat.2020.111052
Type	TP	TP	TP	TP	TP	TP
Composition Elements	TP	TP	TP	TP	TP	TP
Active Species Elements	TP	TP	TP	TP	TP	TP
Support Material	TP	TP	TP	TP	FN	TP
Reaction Temperature	TP	TP	TP	TP	TP	TP
Inlet Flow Rate	TN	TN	TN	TN	TN	TN
Type Identify	TP	TP	TP	TP	TP	TP
Enhancement	TP	TP	TP	TP	TP	TP
Selectivity	TP	FP	FP	TP	TP	TP
Structure Type	TN	TN	TN	TN	TN	TN
Preparation Method	TN	TN	TN	TN	TN	TN
Promoter Elements	TN	TN	TN	TN	TN	TN
Stability	TN	TN	TN	TN	TN	TN
Conversion	TP	TP	TP	TP	FP	TP
DOI	10.1021/jp002102h	10.1021/jp002102h	10.1021/jp002102h	10.1021/jp002102h	10.1021/jp002102h	10.1021/jp002102h
Type	TP	TP	FP	FP	FP	TP
Composition Elements	TP	TP	TP	TP	TP	TP
Active Species Elements	TP	TP	TP	TP	TP	TP
Support Material	TP	TP	TP	TP	TP	TP
Reaction Temperature	TP	TP	TP	TP	TP	TP
Inlet Flow Rate	TN	TN	TN	TN	TN	TN
Type Identify	TP	TP	TP	TP	TP	TP
Enhancement	TP	FN	FP	TP	FN	TP
Selectivity	TP	TP	TP	TP	TP	TP
Structure Type	TN	TN	TN	TN	TN	TN
Preparation Method	TN	TN	TN	TN	TN	TN
Promoter Elements	TN	TN	TN	TN	TN	TN
Stability	TN	FP	TN	FP	FP	FP
Conversion	TP	TP	TP	TP	TP	TP
DOI	10.1002/anie.200702463	10.1002/anie.200702463	10.1002/anie.200702463	10.1002/anie.200702463	10.1002/anie.200702463	10.1002/anie.200702463
Type	TP	TP	FP	TP	FP	TP
Composition Elements	TP	TP	TP	TP	TP	TP
Active Species Elements	TP	TP	FN	TP	FN	TP
Support Material	TP	TP	TP	TP	TP	TP
Reaction Temperature	TP	TP	TP	TP	FN	FN
Inlet Flow Rate	TP	TP	FN	TP	FN	FN
Type Identify	TP	TP	TP	TP	TP	TP
Enhancement	TP	TP	TP	TP	FP	TP
Selectivity	TP	TP	TP	TP	FP	TP
Structure Type	TN	TN	FP	TN	FP	TN
Preparation Method	TN	TN	FP	TN	FP	TN
Promoter Elements	TN	TN	FP	TN	FP	FP
Stability	TP	TP	TP	TP	TP	TP
Conversion	TP	TP	TP	TP	TP	TP
DOI	10.1021/acs.jpcc.2c04072	10.1021/acs.jpcc.2c04072	10.1021/acs.jpcc.2c04072	10.1021/acs.jpcc.2c04072	10.1021/acs.jpcc.2c04072	10.1021/acs.jpcc.2c04072
Type	TP	TP	TP	TP	TP	FN
Composition Elements	TP	TP	TP	FN	FN	FN
Active Species Elements	TP	FN	FN	FN	FN	FN
Support Material	FN	FN	FN	FN	FN	FN
Reaction Temperature	TP	TP	TP	TP	TP	FN
Inlet Flow Rate	TN	FP	TN	TN	FP	TN
Type Identify	TP	TP	TP	TP	TP	FN
Enhancement	TP	FP	TP	TP	TP	FN
Selectivity	TP	TP	TP	TP	TP	FN
Structure Type	TN	TN	TN	TN	TN	TN
Preparation Method	TN	TN	TN	TN	TN	TN
Promoter Elements	TN	TN	TN	TN	FP	TN
Stability	TN	TN	TN	TN	TN	TN
Conversion	TP	TP	TP	TP	FP	FN
DOI	10.1016/S0920-5861(03)00154-8	10.1016/S0920-5861(03)00154-8	10.1016/S0920-5861(03)00154-8	10.1016/S0920-5861(03)00154-8	10.1016/S0920-5861(03)00154-8	\
Type	TP	TP	TP	TP	TP	TP
Composition Elements	TP	TP	TP	TP	TP	TP
Active Species Elements	TP	TP	TP	TP	TP	TP
Support Material	TP	TP	TP	TP	TP	TP
Reaction Temperature	TP	TP	TP	TP	TP	TP
Inlet Flow Rate	TP	FP	FP	TP	TP	TP
Type Identify	TP	TP	TP	TP	TP	TP
Enhancement	TP	FN	FN	TP	TP	TP
Selectivity	TP	TP	TP	TP	TP	TP
Structure Type	TN	FP	FP	FP	FP	FP
Preparation Method	TP	TP	TP	TP	TP	TP
Promoter Elements	TN	TN	TN	TN	TN	TN
Stability	FP	FN	FP	FP	FP	FP
Conversion	TP	TP	TP	FN	TP	TP
DOI	10.1016/j.cej.2007.11.009	10.1016/j.cej.2007.11.009	10.1016/j.cej.2007.11.009	10.1016/j.cej.2007.11.009	10.1016/j.cej.2007.11.009	10.1016/j.cej.2007.11.009
Type	TP	TP	TP	TP	FN	FN
Composition Elements	FN	FN	FN	FN	FN	FN
Active Species Elements	FN	FN	FN	FN	FN	FN
Support Material	TN	TN	FP	TN	TN	TN
Reaction Temperature	TP	TP	TP	TP	FN	FN
Inlet Flow Rate	TP	TP	TP	TP	FN	FN
Type Identify	TP	TP	TP	TP	FN	FN
Enhancement	FN	FN	TP	FN	FN	FN
Selectivity	TP	TP	TP	TP	FN	FN
Structure Type	TN	TN	TN	TN	TN	TN
Preparation Method	TN	TN	TN	TN	TN	TN
Promoter Elements	TN	TN	TN	TN	TN	TN
Stability	TP	TP	TP	TP	FN	FN
Conversion	TP	TP	TP	TP	FN	FN
DOI	10.1002/chem.200601588	10.1002/chem.200601588	10.1002/chem.200601588	10.1002/chem.200601588	\	\
Type	TP	TP	TP	TP	TP	TP
Composition Elements	TP	TP	TP	TP	TP	TP
Active Species Elements	TP	TP	TP	TP	TP	TP
Support Material	TP	TP	TP	TP	TP	TP
Reaction Temperature	TP	TP	TP	TP	TP	TP
Inlet Flow Rate	TP	TP	TP	TP	TP	TP
Type Identify	TP	TP	TP	TP	TP	TP
Enhancement	TP	FN	FP	TP	FP	FN
Selectivity	TP	TP	TP	TP	TP	TP
Structure Type	TP	TP	TP	TP	TP	TP
Preparation Method	TP	FP	TP	TP	TP	TP
Promoter Elements	TN	TN	TN	TN	TN	TN
Stability	TP	FN	TP	TP	FN	FN
Conversion	TP	TP	TP	TP	TP	TP
DOI	10.1039/d0cy01528h	10.1039/d0cy01528h	10.1039/d0cy01528h	10.1039/d0cy01528h	10.1039/d0cy01528h	10.1039/d0cy01528h
Type	TP	TP	TP	TP	TP	TP
Composition Elements	TP	TP	TP	TP	TP	TP
Active Species Elements	TP	TP	TP	TP	TP	TP
Support Material	TP	TP	TP	TP	TP	TP
Reaction Temperature	TP	TP	TP	TP	TP	TP
Inlet Flow Rate	TP	TP	TP	TP	TP	TP
Type Identify	TP	TP	TP	TP	TP	TP
Enhancement	TP	TP	TP	TP	TP	TP
Selectivity	FP	FP	FP	FP	FP	FP
Structure Type	TP	TP	TP	TP	TP	TP
Preparation Method	TP	TP	TP	TP	TP	TP
Promoter Elements	TN	FP	FP	FP	FP	FP
Stability	FP	FP	FP	FP	FP	FP
Conversion	TP	TP	TP	TP	TP	TP
DOI	10.1016/j.jechem.2023.04.019	10.1016/j.jechem.2023.04.019	10.1016/j.jechem.2023.04.019	10.1016/j.jechem.2023.04.019	10.1016/j.jechem.2023.04.019	10.1016/j.jechem.2023.04.019
Type	TP	TP	FP	FP	TP	FP
Composition Elements	TP	TP	TP	TP	TP	TP
Active Species Elements	TP	TP	TP	TP	TP	TP
Support Material	TP	TP	TP	TP	TP	TP
Reaction Temperature	TP	TP	TP	TP	TP	TP
Inlet Flow Rate	TP	TP	TP	TP	FN	TP
Type Identify	TP	TP	TP	TP	TP	TP
Enhancement	TP	FP	FP	FP	TP	FP
Selectivity	TP	TP	TP	TP	TP	TP
Structure Type	TN	TN	TN	TN	TN	TN
Preparation Method	TN	TN	TN	TN	TN	TN
Promoter Elements	TN	TN	TN	TN	TN	TN
Stability	FP	FP	FP	FP	FP	FP
Conversion	TP	TP	TP	TP	TP	TP
DOI	10.1002/cctc.202200406	10.1002/cctc.202200406	10.1002/cctc.202200406	10.1002/cctc.202200406	10.1002/cctc.202200406	10.1002/cctc.202200406
Type	TP	TP	TP	TP	TP	TP
Composition Elements	TP	TP	TP	TP	TP	TP
Active Species Elements	TP	TP	TP	TP	TP	TP
Support Material	TP	TP	TP	TP	TP	FP
Reaction Temperature	TP	TP	TP	TP	TP	TP
Inlet Flow Rate	TP	TP	TP	FN	TP	TP
Type Identify	TP	TP	TP	TP	TP	TP
Enhancement	TP	TP	FP	FN	TP	FP
Selectivity	FP	FP	FP	TN	FP	FP
Structure Type	TP	TP	TP	TP	TP	TP
Preparation Method	TP	TP	TP	TP	TP	TP
Promoter Elements	TP	TP	TP	TP	TP	TP
Stability	TN	TN	TN	TN	TN	TN
Conversion	FP	FP	FP	FN	FP	FP
DOI	10.1016/j.mcat.2022.112695	10.1016/j.mcat.2022.112695	10.1016/j.mcat.2022.112695	10.1016/j.mcat.2022.112695	10.1016/j.mcat.2022.112695	10.1016/j.mcat.2022.112695
Type	TP	TP	TP	TP	TP	TP
Composition Elements	TP	FN	TP	FN	FN	FN
Active Species Elements	TP	FN	TP	FN	FN	FN
Support Material	TN	TN	TN	TN	TN	TN
Reaction Temperature	TP	FN	TP	FN	FN	FN
Inlet Flow Rate	TN	TN	TN	TN	TN	TN
Type Identify	TP	TP	TP	TP	TP	TP
Enhancement	TP	TP	TP	TP	TP	TP
Selectivity	TP	FN	TP	FN	FN	FN
Structure Type	TN	TN	TN	TN	TN	TN
Preparation Method	TN	TN	TN	TN	TN	TN
Promoter Elements	TN	TN	TN	TN	TN	TN
Stability	TN	TN	TN	TN	TN	TN
Conversion	TP	FN	TP	FN	FN	FN
DOI	10.1002/cctc.201200913	10.1002/cctc.201200913	10.1002/cctc.201200913	10.1002/cctc.201200913	10.1002/cctc.201200913	10.1002/cctc.201200913
Type	TP	TP	TP	TP	TP	TP
Composition Elements	TP	TP	TP	FN	TP	TP
Active Species Elements	TP	TP	TP	TP	TP	TP
Support Material	TP	TP	TP	TP	TP	TP
Reaction Temperature	TP	TP	FN	TP	TP	TP
Inlet Flow Rate	TP	TP	TP	TP	TP	TP
Type Identify	TP	TP	TP	TP	TP	TP
Enhancement	TP	FN	FN	FN	FP	FN
Selectivity	TP	TP	TP	TP	TP	TP
Structure Type	TN	TN	TN	TN	TN	TN
Preparation Method	TN	TN	TN	TN	TN	TN
Promoter Elements	TP	TP	FN	FN	TP	TP
Stability	TP	TP	TP	TP	TP	TP
Conversion	TP	TP	TP	TP	TP	TP
DOI	10.1002/cctc.201402649	10.1002/cctc.201402649	10.1002/cctc.201402649	10.1002/cctc.201402649	10.1002/cctc.201402649	10.1002/cctc.201402649
Type	TP	TP	TP	TP	TP	TP
Composition Elements	TP	TP	FN	TP	TP	TP
Active Species Elements	TP	TP	TP	FN	FN	TP
Support Material	TP	TP	TP	TP	TP	TP
Reaction Temperature	TP	TP	TP	TP	TP	TP
Inlet Flow Rate	TP	TP	TP	TP	TP	TP
Type Identify	TP	TP	TP	TP	TP	TP
Enhancement	TP	TP	TP	FN	TP	FN
Selectivity	TP	TP	TP	FP	TP	TP
Structure Type	TN	TN	TN	TN	TN	TN
Preparation Method	TN	TN	TN	TN	TN	TN
Promoter Elements	TN	TN	TN	TN	TN	TN
Stability	FP	FP	FP	TN	FP	FP
Conversion	TP	FP	TP	FP	FP	FP
DOI	10.1021/acscatal.0c03391	10.1021/acscatal.0c03391	10.1021/acscatal.0c03391	10.1021/acscatal.0c03391	10.1021/acscatal.0c03391	10.1021/acscatal.0c03391
Type	TP	FP	TP	FP	TP	TP
Composition Elements	TP	TP	TP	FP	TP	TP
Active Species Elements	TP	TP	TP	TP	TP	TP
Support Material	TP	TP	TP	TP	TP	TP
Reaction Temperature	TP	TP	TP	TP	TP	TP
Inlet Flow Rate	TP	TP	TP	FN	TP	TP
Type Identify	TP	TP	TP	TP	TP	TP
Enhancement	TP	TP	TP	TP	TP	TP
Selectivity	TP	TP	TP	TP	TP	TP
Structure Type	TN	FP	TN	TN	TN	TN
Preparation Method	TN	FP	TN	TN	TN	TN
Promoter Elements	TP	TP	TP	TP	TP	TP
Stability	TP	TP	FP	FP	FP	TP
Conversion	TP	TP	TP	TP	TP	TP
DOI	10.3390/nano12030417	10.3390/nano12030417	10.3390/nano12030417	10.3390/nano12030417	10.3390/nano12030417	10.3390/nano12030417
Type	TP	TP	TP	TP	TP	FP
Composition Elements	TP	TP	TP	TP	TP	TP
Active Species Elements	TP	TP	TP	TP	TP	TP
Support Material	TP	TP	TP	TP	TP	TP
Reaction Temperature	TP	TP	TP	TP	TP	TP
Inlet Flow Rate	TP	TP	FN	TP	FN	FN
Type Identify	TP	TP	TP	TP	TP	TP
Enhancement	TP	TP	TP	TP	TP	FN
Selectivity	FP	FP	FP	FP	FP	FP
Structure Type	TP	TP	TP	TP	TP	TP
Preparation Method	TP	TP	TP	TP	FP	TP
Promoter Elements	TN	TN	TN	TN	TN	TN
Stability	TP	FN	FN	FN	TP	FN
Conversion	TP	TP	TP	TP	TP	TP
DOI	10.1038/s41598-023-31157-y	10.1038/s41598-023-31157-y	10.1038/s41598-023-31157-y	10.1038/s41598-023-31157-y	10.1038/s41598-023-31157-y	10.1038/s41598-023-31157-y
Type	TP	TP	TP	TP	TP	TP
Composition Elements	TP	FP	TP	TP	TP	TP
Active Species Elements	TP	TP	TP	TP	TP	TP
Support Material	TP	FN	TP	TP	FN	TP
Reaction Temperature	TP	TP	TP	TP	TP	TP
Inlet Flow Rate	TP	FP	TP	FN	FN	TP
Type Identify	TP	TP	TP	TP	FP	TP
Enhancement	TP	TP	TP	TP	FN	TP
Selectivity	TP	TP	TP	FP	TP	TP
Structure Type	TN	TN	TN	TN	TN	TN
Preparation Method	TN	TN	TN	TN	TN	TN
Promoter Elements	TN	TN	TN	TN	TN	TN
Stability	TP	TP	TP	FN	FN	TP
Conversion	TP	TP	TP	FP	TP	TP
DOI	10.1039/d3cy00915g	10.1039/d3cy00915g	10.1039/d3cy00915g	10.1039/d3cy00915g	10.1039/d3cy00915g	10.1039/d3cy00915g
Type	TP	TP	TP	TP	TP	TP
Composition Elements	TP	TP	TP	TP	TP	TP
Active Species Elements	TP	TP	TP	TP	TP	TP
Support Material	TP	TP	TP	TP	TP	TP
Reaction Temperature	TP	TP	TP	TP	TP	TP
Inlet Flow Rate	TP	TP	TP	TP	TP	TP
Type Identify	TP	TP	TP	TP	TP	TP
Enhancement	TP	TP	TP	TP	TP	TP
Selectivity	FP	FP	FP	FP	FP	FP
Structure Type	TP	TP	TP	TP	TP	TP
Preparation Method	TP	TP	TP	TP	TP	TP
Promoter Elements	TN	TN	TN	TN	TN	TN
Stability	FP	FP	FP	FP	FP	FP
Conversion	TP	TP	TP	TP	TP	TP
DOI	10.1016/S1872-2067(23)64402-X	10.1016/S1872-2067(23)64402-X	10.1016/S1872-2067(23)64402-X	10.1016/S1872-2067(23)64402-X	10.1016/S1872-2067(23)64402-X	10.1016/S1872-2067(23)64402-X
Type	TP	TP	FN	FN	FN	FN
Composition Elements	TP	TP	FN	FN	FN	FN
Active Species Elements	TP	TP	FN	FN	FN	FN
Support Material	TP	TP	FN	FN	FN	FN
Reaction Temperature	TN	TN	TN	TN	TN	TN
Inlet Flow Rate	TN	TN	TN	TN	TN	TN
Type Identify	TP	TP	FN	FN	FN	FN
Enhancement	TP	TP	FN	FN	FN	FN
Selectivity	TN	TN	TN	TN	TN	TN
Structure Type	FP	FP	FN	FN	FN	FN
Preparation Method	TP	TP	FN	FN	FN	FN
Promoter Elements	TN	TN	TN	TN	TN	TN
Stability	TN	TN	TN	TN	TN	TN
Conversion	TN	TN	TN	TN	TN	TN
DOI	10.1021/acscatal.3c00548	10.1021/acscatal.3c00548	\	\	\	\
Type	TP	TP	TP	TP	TP	TP
Composition Elements	TP	TP	TP	TP	TP	TP
Active Species Elements	TP	TP	TP	TP	TP	TP
Support Material	TP	TP	TP	FP	FP	TP
Reaction Temperature	TP	TP	TP	TP	TP	TP
Inlet Flow Rate	TP	TP	TP	TP	TP	TP
Type Identify	TP	TP	TP	TP	TP	TP
Enhancement	TP	TP	TP	TP	TP	FN
Selectivity	TP	TP	TP	TP	TP	TP
Structure Type	FP	FP	FP	FP	FP	FP
Preparation Method	TP	TP	TP	TP	TP	TP
Promoter Elements	TP	TP	TP	TP	TP	TP
Stability	FP	FP	FP	FP	FP	FP
Conversion	TP	TP	TP	TP	TP	TP
DOI	10.1016/j.apcatb.2021.120731	10.1016/j.apcatb.2021.120731	10.1016/j.apcatb.2021.120731	10.1016/j.apcatb.2021.120731	10.1016/j.apcatb.2021.120731	10.1016/j.apcatb.2021.120731
Type	TP	TP	TP	TP	TP	TP
Composition Elements	TP	FP	FP	FP	FP	TP
Active Species Elements	TP	FP	FP	FP	FP	TP
Support Material	TP	FN	FN	FN	FN	TP
Reaction Temperature	TN	FP	TN	FP	FP	TN
Inlet Flow Rate	TN	TN	TN	TN	TN	TN
Type Identify	TP	FP	FP	FP	FP	TP
Enhancement	TP	FN	FN	FP	FN	TP
Selectivity	TP	FP	FN	FP	FP	TP
Structure Type	TN	TN	TN	TN	TN	TN
Preparation Method	TN	TN	TN	TN	TN	TN
Promoter Elements	TN	FP	TN	TN	TN	TN
Stability	TN	TN	TN	TN	TN	TN
Conversion	TP	FP	FN	FP	FP	TP
DOI	10.1016/S0926-860X(01)00816-X	10.1016/S0926-860X(01)00816-X	10.1016/S0926-860X(01)00816-X	10.1016/S0926-860X(01)00816-X	10.1016/S0926-860X(01)00816-X	10.1016/S0926-860X(01)00816-X
Type	TP	TP	TP	TP	TP	TP
Composition Elements	TP	FP	TP	FP	TP	FN
Active Species Elements	TP	TP	TP	TP	TP	TP
Support Material	TP	TP	TP	TP	TP	TP
Reaction Temperature	TP	TP	TP	TP	TP	TP
Inlet Flow Rate	TP	FN	TP	TP	TP	TP
Type Identify	TP	TP	TP	TP	TP	TP
Enhancement	TP	FN	TP	TP	FN	TP
Selectivity	TP	TP	TP	TP	TP	TP
Structure Type	TN	TN	TN	TN	TN	TN
Preparation Method	TN	TN	TN	TN	TN	TN
Promoter Elements	TN	TN	TN	FP	FP	FP
Stability	TP	TP	TP	TP	TP	TP
Conversion	TP	FP	TP	TP	TP	TP
DOI	10.1016/j.cattod.2020.12.028	10.1016/j.cattod.2020.12.028	10.1016/j.cattod.2020.12.028	10.1016/j.cattod.2020.12.028	10.1016/j.cattod.2020.12.028	10.1016/j.cattod.2020.12.028
Type	TP	TP	TP	TP	TP	TP
Composition Elements	TP	TP	TP	TP	TP	TP
Active Species Elements	TP	TP	TP	TP	TP	TP
Support Material	TP	TP	TP	TP	TP	TP
Reaction Temperature	TP	TP	FP	TP	TP	TP
Inlet Flow Rate	TN	TN	TN	TN	TN	TN
Type Identify	TP	TP	TP	TP	TP	TP
Enhancement	TP	TP	TP	TP	TP	TP
Selectivity	TP	TP	TP	TP	TP	TP
Structure Type	TN	TN	TN	TN	TN	TN
Preparation Method	TN	TN	TN	TN	TN	TN
Promoter Elements	TN	TN	TN	TN	TN	TN
Stability	FP	FP	FP	FP	FP	FP
Conversion	TP	TP	TP	TP	TP	TP
DOI	10.1021/acscatal.2c03240	10.1021/acscatal.2c03240	10.1021/acscatal.2c03240	10.1021/acscatal.2c03240	10.1021/acscatal.2c03240	10.1021/acscatal.2c03240
Type	TP	TP	TP	TP	TP	TP
Composition Elements	TP	TP	TP	TP	TP	TP
Active Species Elements	TP	TP	TP	TP	TP	TP
Support Material	TP	TP	FP	TP	TP	FP
Reaction Temperature	TP	TP	TP	TP	TP	TP
Inlet Flow Rate	TN	TN	FP	FP	TN	FP
Type Identify	TP	TP	TP	TP	TP	TP
Enhancement	TP	TP	TP	TP	TP	TP
Selectivity	FP	FP	FP	FP	FP	FP
Structure Type	TP	TP	TP	TP	TP	TP
Preparation Method	TP	TP	TP	TP	TP	TP
Promoter Elements	TP	FN	FN	TP	TP	FN
Stability	FP	FP	FP	FP	FP	FP
Conversion	TP	TP	TP	TP	TP	TP
DOI	10.1016/S1872-2067(19)63395-4	10.1016/S1872-2067(19)63395-4	10.1016/S1872-2067(19)63395-4	10.1016/S1872-2067(19)63395-4	10.1016/S1872-2067(19)63395-4	10.1016/S1872-2067(19)63395-4
Type	TP	TP	TP	TP	TP	TP
Composition Elements	TP	TP	TP	TP	TP	TP
Active Species Elements	TP	TP	TP	TP	TP	TP
Support Material	TP	TP	TP	TP	TP	TP
Reaction Temperature	TP	TP	TP	TP	TP	TP
Inlet Flow Rate	TP	TP	TP	TP	TP	TP
Type Identify	TP	TP	TP	TP	TP	TP
Enhancement	TP	TP	TP	TP	TP	TP
Selectivity	FP	FP	FP	FP	FP	FP
Structure Type	TN	TN	TN	TN	TN	TN
Preparation Method	TN	TN	TN	TN	TN	TN
Promoter Elements	TN	TN	TN	TN	TN	TN
Stability	TN	TN	TN	TN	TN	TN
Conversion	TP	TP	TP	TP	TP	TP
DOI	10.1016/j.tca.2008.02.017	10.1016/j.tca.2008.02.017	10.1016/j.tca.2008.02.017	10.1016/j.tca.2008.02.017	10.1016/j.tca.2008.02.017	10.1016/j.tca.2008.02.017

## Sheet: Table A7
Table A7: Review Quality Assessment Scoring Criteria for LLM-Generated Scientific Reviews
Category	Criteria	Description	Maximum Score
Content Quality	Topic Relevance	Relevance and importance to the topic	8
Content Quality	Comprehensiveness of Information	Breadth and depth of topic coverage	8
Content Quality	Accuracy of Information	Correctness of data and statements	8
Content Quality	Innovativeness of Viewpoints	Novel insights and unique perspectives	8
Content Quality	Integration of Interdisciplinary Perspectives	Degree of multidisciplinary knowledge integration	8
Structure and Organization	Clarity of Logical Structure	Coherence of argumentation process	10
Structure and Organization	Reasonableness of Chapter Arrangement	Balance and sequence of content distribution	8
Structure and Organization	Quality of Introduction and Conclusion	Effectiveness of opening and closing	7
Academic Standards	Accuracy and Completeness of Citations	Correctness of citation format and content	10
Academic Standards	Timeliness and Relevance of References	Recency and relevance of literature	8
Academic Standards	Avoidance of Plagiarism and Appropriate Citation	Originality and appropriateness of citations	7
Innovation and Contribution	Critical Analysis of Existing Research	Depth of analysis and insight	8
Innovation and Contribution	Proposal of New Research Directions or Questions	Foresight and inspirational quality	9
Innovation and Contribution	Potential Contribution to the Field	Degree of theoretical or practical advancement	8
Methodology Assessment	Clarity of Research Method Description	Clarity of methodological explanation	7
Methodology Assessment	Rationality of Method Selection	Match between method and research question	7
Methodology Assessment	Rigor of Research Design	Scientific nature and reliability of design	6
Timeliness and Cutting-edge Nature	Inclusion of Latest Research Results	Degree of citation of latest literature	8
Timeliness and Cutting-edge Nature	Reflection of Current Research Hotspots	Coverage of hot issues	7
Writing Quality	Fluency of Language Expression	Smooth writing, easy to understand	5
Writing Quality	Appropriateness of Professional Terminology Use	Accuracy and consistency of terminology use	5
Writing Quality	Conciseness of Expression	Degree of language refinement	5
Practicality and Application Value	Practical Application Potential of Research Results	Guiding significance for practice	8
Practicality and Application Value	Feasibility of Proposed Suggestions	Realism and operability of suggestions	7
Critical Thinking	Logic of Argumentation	Rationality of reasoning process	7
Critical Thinking	Multi-angle Analysis of Problems	Diversity and comprehensiveness of perspectives	7
Critical Thinking	Identification and Discussion of Research Limitations	Recognition and analysis of limiting factors	6

## Sheet: Table A8
Table A8: Normalized self-assessment scores for Claude3.5Sonnet
RELIABILITY ANALYSIS											PAGERANK RESULTS
DOI	Fragment	Model	ScoredBy	Subcategory	ICC (Intraclass Correlation Coefficient)	ICC 95% Confidence Interval	Transitivity Consistency Ratio (%)				DOI	Fragment	Model	ScoredBy	Subcategory	Paragraph	Author	Score
10.1002_advs.202207756	0	Claude3.5Sonnet	Claude3.5Sonnet	Topic Relevance	0.565224	[0.46 0.67]	67.4242				10.1002_advs.202207756	0	Claude3.5Sonnet	Claude3.5Sonnet	Accuracy and Completeness of Citations	1	0	9.51597
10.1002_advs.202207756	0	Claude3.5Sonnet	Claude3.5Sonnet	Comprehensiveness of Information	0.756641	[0.68 0.83]	75.1515				10.1002_advs.202207756	0	Claude3.5Sonnet	Claude3.5Sonnet	Accuracy and Completeness of Citations	1	1	9.52868
10.1002_advs.202207756	0	Claude3.5Sonnet	Claude3.5Sonnet	Accuracy of Information	0.745731	[0.67 0.82]	57.1429				10.1002_advs.202207756	0	Claude3.5Sonnet	Claude3.5Sonnet	Accuracy and Completeness of Citations	1	2	9.54703
10.1002_advs.202207756	0	Claude3.5Sonnet	Claude3.5Sonnet	Innovativeness of Viewpoints	0.538771	[0.44 0.65]	88.4848				10.1002_advs.202207756	0	Claude3.5Sonnet	Claude3.5Sonnet	Accuracy and Completeness of Citations	1	3	9.62011
10.1002_advs.202207756	0	Claude3.5Sonnet	Claude3.5Sonnet	Integration of Interdisciplinary Perspectives	0.720202	[0.64 0.8 ]	77.707				10.1002_advs.202207756	0	Claude3.5Sonnet	Claude3.5Sonnet	Accuracy and Completeness of Citations	1	4	9.53115
10.1002_advs.202207756	0	Claude3.5Sonnet	Claude3.5Sonnet	Clarity of Logical Structure	0.533397	[0.43 0.65]	70.0637				10.1002_advs.202207756	0	Claude3.5Sonnet	Claude3.5Sonnet	Accuracy and Completeness of Citations	1	5	9.62001
10.1002_advs.202207756	0	Claude3.5Sonnet	Claude3.5Sonnet	Reasonableness of Chapter Arrangement	0.631953	[0.54 0.73]	72.6562				10.1002_advs.202207756	0	Claude3.5Sonnet	Claude3.5Sonnet	Accuracy and Completeness of Citations	1	6	9.55911
10.1002_advs.202207756	0	Claude3.5Sonnet	Claude3.5Sonnet	Quality of Introduction and Conclusion	0.369802	[0.27 0.49]	84.6667				10.1002_advs.202207756	0	Claude3.5Sonnet	Claude3.5Sonnet	Accuracy and Completeness of Citations	1	7	9.51365
10.1002_advs.202207756	0	Claude3.5Sonnet	Claude3.5Sonnet	Accuracy and Completeness of Citations	0.787978	[0.72 0.85]	71.134				10.1002_advs.202207756	0	Claude3.5Sonnet	Claude3.5Sonnet	Accuracy and Completeness of Citations	1	8	9.62404
10.1002_advs.202207756	0	Claude3.5Sonnet	Claude3.5Sonnet	Timeliness and Relevance of References	0.770074	[0.69 0.84]	74.5902				10.1002_advs.202207756	0	Claude3.5Sonnet	Claude3.5Sonnet	Accuracy and Completeness of Citations	1	9	10
10.1002_advs.202207756	0	Claude3.5Sonnet	Claude3.5Sonnet	Avoidance of Plagiarism and Appropriate Citation	0.688231	[0.6 0.78]	24.1379				10.1002_advs.202207756	0	Claude3.5Sonnet	Claude3.5Sonnet	Accuracy and Completeness of Citations	1	10	0
10.1002_advs.202207756	0	Claude3.5Sonnet	Claude3.5Sonnet	Critical Analysis of Existing Research	0.742302	[0.66 0.82]	75.7576				10.1002_advs.202207756	0	Claude3.5Sonnet	Claude3.5Sonnet	Accuracy of Information	1	0	9.06085
10.1002_advs.202207756	0	Claude3.5Sonnet	Claude3.5Sonnet	Proposal of New Research Directions or Questions	0.811726	[0.75 0.87]	83.0303				10.1002_advs.202207756	0	Claude3.5Sonnet	Claude3.5Sonnet	Accuracy of Information	1	1	9.24447
10.1002_advs.202207756	0	Claude3.5Sonnet	Claude3.5Sonnet	Potential Contribution to the Field	0.745348	[0.67 0.82]	70.4225				10.1002_advs.202207756	0	Claude3.5Sonnet	Claude3.5Sonnet	Accuracy of Information	1	2	9.1235
10.1002_advs.202207756	0	Claude3.5Sonnet	Claude3.5Sonnet	Clarity of Research Method Description	0.771941	[0.7 0.84]	64.3836				10.1002_advs.202207756	0	Claude3.5Sonnet	Claude3.5Sonnet	Accuracy of Information	1	3	9.20939
10.1002_advs.202207756	0	Claude3.5Sonnet	Claude3.5Sonnet	Rationality of Method Selection	0.700377	[0.61 0.79]	60.9756				10.1002_advs.202207756	0	Claude3.5Sonnet	Claude3.5Sonnet	Accuracy of Information	1	4	8.96016
10.1002_advs.202207756	0	Claude3.5Sonnet	Claude3.5Sonnet	Rigor of Research Design	0.742578	[0.66 0.82]	59.7222				10.1002_advs.202207756	0	Claude3.5Sonnet	Claude3.5Sonnet	Accuracy of Information	1	5	8.79823
10.1002_advs.202207756	0	Claude3.5Sonnet	Claude3.5Sonnet	Inclusion of Latest Research Results	0.795611	[0.72 0.86]	74.8252				10.1002_advs.202207756	0	Claude3.5Sonnet	Claude3.5Sonnet	Accuracy of Information	1	6	8.98196
10.1002_advs.202207756	0	Claude3.5Sonnet	Claude3.5Sonnet	Reflection of Current Research Hotspots	0.657026	[0.56 0.75]	70.1493				10.1002_advs.202207756	0	Claude3.5Sonnet	Claude3.5Sonnet	Accuracy of Information	1	7	9.07861
10.1002_advs.202207756	0	Claude3.5Sonnet	Claude3.5Sonnet	Fluency of Language Expression	0.0930153	[0.04 0.17]	66.6667				10.1002_advs.202207756	0	Claude3.5Sonnet	Claude3.5Sonnet	Accuracy of Information	1	8	9.31591
10.1002_advs.202207756	0	Claude3.5Sonnet	Claude3.5Sonnet	Appropriateness of Professional Terminology Use	0.624417	[0.53 0.72]	53.4483				10.1002_advs.202207756	0	Claude3.5Sonnet	Claude3.5Sonnet	Accuracy of Information	1	9	10
10.1002_advs.202207756	0	Claude3.5Sonnet	Claude3.5Sonnet	Conciseness of Expression	0.101874	[0.05 0.19]	72.028				10.1002_advs.202207756	0	Claude3.5Sonnet	Claude3.5Sonnet	Accuracy of Information	1	10	0
10.1002_advs.202207756	0	Claude3.5Sonnet	Claude3.5Sonnet	Practical Application Potential of Research Results	0.689183	[0.6 0.78]	76.25				10.1002_advs.202207756	0	Claude3.5Sonnet	Claude3.5Sonnet	Appropriateness of Professional Terminology Use	1	0	7.8886
10.1002_advs.202207756	0	Claude3.5Sonnet	Claude3.5Sonnet	Feasibility of Proposed Suggestions	0.680279	[0.59 0.77]	80.5369				10.1002_advs.202207756	0	Claude3.5Sonnet	Claude3.5Sonnet	Appropriateness of Professional Terminology Use	1	1	8.19598
10.1002_advs.202207756	0	Claude3.5Sonnet	Claude3.5Sonnet	Logic of Argumentation	0.656956	[0.56 0.75]	71.25				10.1002_advs.202207756	0	Claude3.5Sonnet	Claude3.5Sonnet	Appropriateness of Professional Terminology Use	1	2	7.90553
10.1002_advs.202207756	0	Claude3.5Sonnet	Claude3.5Sonnet	Multi-angle Analysis of Problems	0.74796	[0.67 0.82]	74.6835				10.1002_advs.202207756	0	Claude3.5Sonnet	Claude3.5Sonnet	Appropriateness of Professional Terminology Use	1	3	8.51068
10.1002_advs.202207756	0	Claude3.5Sonnet	Claude3.5Sonnet	Identification and Discussion of Research Limitations	0.656686	[0.56 0.75]	73.4848				10.1002_advs.202207756	0	Claude3.5Sonnet	Claude3.5Sonnet	Appropriateness of Professional Terminology Use	1	4	8.09339
10.1002_advs.202207756	1	Claude3.5Sonnet	Claude3.5Sonnet	Topic Relevance	0.468101	[0.36 0.59]	77.4775				10.1002_advs.202207756	0	Claude3.5Sonnet	Claude3.5Sonnet	Appropriateness of Professional Terminology Use	1	5	7.9707
10.1002_advs.202207756	1	Claude3.5Sonnet	Claude3.5Sonnet	Comprehensiveness of Information	0.658464	[0.56 0.75]	74.5223				10.1002_advs.202207756	0	Claude3.5Sonnet	Claude3.5Sonnet	Appropriateness of Professional Terminology Use	1	6	8.29505
10.1002_advs.202207756	1	Claude3.5Sonnet	Claude3.5Sonnet	Accuracy of Information	0.713992	[0.63 0.8 ]	61.6667				10.1002_advs.202207756	0	Claude3.5Sonnet	Claude3.5Sonnet	Appropriateness of Professional Terminology Use	1	7	7.42389
10.1002_advs.202207756	1	Claude3.5Sonnet	Claude3.5Sonnet	Innovativeness of Viewpoints	0.680858	[0.59 0.77]	75.7576				10.1002_advs.202207756	0	Claude3.5Sonnet	Claude3.5Sonnet	Appropriateness of Professional Terminology Use	1	8	8.39238
10.1002_advs.202207756	1	Claude3.5Sonnet	Claude3.5Sonnet	Integration of Interdisciplinary Perspectives	0.648274	[0.55 0.74]	67.6692				10.1002_advs.202207756	0	Claude3.5Sonnet	Claude3.5Sonnet	Appropriateness of Professional Terminology Use	1	9	10
10.1002_advs.202207756	1	Claude3.5Sonnet	Claude3.5Sonnet	Clarity of Logical Structure	0.547164	[0.43 0.66]	75.7764				10.1002_advs.202207756	0	Claude3.5Sonnet	Claude3.5Sonnet	Appropriateness of Professional Terminology Use	1	10	0
10.1002_advs.202207756	1	Claude3.5Sonnet	Claude3.5Sonnet	Reasonableness of Chapter Arrangement	0.610794	[0.51 0.71]	77.4834				10.1002_advs.202207756	0	Claude3.5Sonnet	Claude3.5Sonnet	Avoidance of Plagiarism and Appropriate Citation	1	0	9.98543
10.1002_advs.202207756	1	Claude3.5Sonnet	Claude3.5Sonnet	Quality of Introduction and Conclusion	0.691419	[0.6 0.78]	74.6914				10.1002_advs.202207756	0	Claude3.5Sonnet	Claude3.5Sonnet	Avoidance of Plagiarism and Appropriate Citation	1	1	9.97692
10.1002_advs.202207756	1	Claude3.5Sonnet	Claude3.5Sonnet	Accuracy and Completeness of Citations	0.836511	[0.78 0.89]	61.9048				10.1002_advs.202207756	0	Claude3.5Sonnet	Claude3.5Sonnet	Avoidance of Plagiarism and Appropriate Citation	1	2	9.98224
10.1002_advs.202207756	1	Claude3.5Sonnet	Claude3.5Sonnet	Timeliness and Relevance of References	0.756029	[0.67 0.83]	71.25				10.1002_advs.202207756	0	Claude3.5Sonnet	Claude3.5Sonnet	Avoidance of Plagiarism and Appropriate Citation	1	3	9.97037
10.1002_advs.202207756	1	Claude3.5Sonnet	Claude3.5Sonnet	Avoidance of Plagiarism and Appropriate Citation	0.710258	[0.62 0.79]	33.3333				10.1002_advs.202207756	0	Claude3.5Sonnet	Claude3.5Sonnet	Avoidance of Plagiarism and Appropriate Citation	1	4	9.97699
10.1002_advs.202207756	1	Claude3.5Sonnet	Claude3.5Sonnet	Critical Analysis of Existing Research	0.677208	[0.59 0.77]	73.8854				10.1002_advs.202207756	0	Claude3.5Sonnet	Claude3.5Sonnet	Avoidance of Plagiarism and Appropriate Citation	1	5	9.95968
10.1002_advs.202207756	1	Claude3.5Sonnet	Claude3.5Sonnet	Proposal of New Research Directions or Questions	0.843051	[0.79 0.89]	75.1515				10.1002_advs.202207756	0	Claude3.5Sonnet	Claude3.5Sonnet	Avoidance of Plagiarism and Appropriate Citation	1	6	9.95083
10.1002_advs.202207756	1	Claude3.5Sonnet	Claude3.5Sonnet	Potential Contribution to the Field	0.78847	[0.72 0.85]	70.3704				10.1002_advs.202207756	0	Claude3.5Sonnet	Claude3.5Sonnet	Avoidance of Plagiarism and Appropriate Citation	1	7	9.98296
10.1002_advs.202207756	1	Claude3.5Sonnet	Claude3.5Sonnet	Clarity of Research Method Description	0.707052	[0.62 0.79]	72.3684				10.1002_advs.202207756	0	Claude3.5Sonnet	Claude3.5Sonnet	Avoidance of Plagiarism and Appropriate Citation	1	8	9.97491
10.1002_advs.202207756	1	Claude3.5Sonnet	Claude3.5Sonnet	Rationality of Method Selection	0.501746	[0.4 0.62]	61.4286				10.1002_advs.202207756	0	Claude3.5Sonnet	Claude3.5Sonnet	Avoidance of Plagiarism and Appropriate Citation	1	9	10
10.1002_advs.202207756	1	Claude3.5Sonnet	Claude3.5Sonnet	Rigor of Research Design	0.618812	[0.52 0.72]	76.3636				10.1002_advs.202207756	0	Claude3.5Sonnet	Claude3.5Sonnet	Avoidance of Plagiarism and Appropriate Citation	1	10	0
10.1002_advs.202207756	1	Claude3.5Sonnet	Claude3.5Sonnet	Inclusion of Latest Research Results	0.760506	[0.68 0.83]	72.973				10.1002_advs.202207756	0	Claude3.5Sonnet	Claude3.5Sonnet	Clarity of Logical Structure	1	0	2.53959
10.1002_advs.202207756	1	Claude3.5Sonnet	Claude3.5Sonnet	Reflection of Current Research Hotspots	0.5707	[0.46 0.68]	78.8462				10.1002_advs.202207756	0	Claude3.5Sonnet	Claude3.5Sonnet	Clarity of Logical Structure	1	1	2.02359
10.1002_advs.202207756	1	Claude3.5Sonnet	Claude3.5Sonnet	Fluency of Language Expression	0.314926	[0.22 0.43]	81.7391				10.1002_advs.202207756	0	Claude3.5Sonnet	Claude3.5Sonnet	Clarity of Logical Structure	1	2	1.9729
10.1002_advs.202207756	1	Claude3.5Sonnet	Claude3.5Sonnet	Appropriateness of Professional Terminology Use	0.430169	[0.33 0.55]	58.0645				10.1002_advs.202207756	0	Claude3.5Sonnet	Claude3.5Sonnet	Clarity of Logical Structure	1	3	4.04595
10.1002_advs.202207756	1	Claude3.5Sonnet	Claude3.5Sonnet	Conciseness of Expression	0.241678	[0.16 0.35]	89.8089				10.1002_advs.202207756	0	Claude3.5Sonnet	Claude3.5Sonnet	Clarity of Logical Structure	1	4	2.47532
10.1002_advs.202207756	1	Claude3.5Sonnet	Claude3.5Sonnet	Practical Application Potential of Research Results	0.758366	[0.68 0.83]	73.1034				10.1002_advs.202207756	0	Claude3.5Sonnet	Claude3.5Sonnet	Clarity of Logical Structure	1	5	5.89308
10.1002_advs.202207756	1	Claude3.5Sonnet	Claude3.5Sonnet	Feasibility of Proposed Suggestions	0.774409	[0.7 0.84]	76.9697				10.1002_advs.202207756	0	Claude3.5Sonnet	Claude3.5Sonnet	Clarity of Logical Structure	1	6	5.70943
10.1002_advs.202207756	1	Claude3.5Sonnet	Claude3.5Sonnet	Logic of Argumentation	0.552072	[0.45 0.66]	72.4638				10.1002_advs.202207756	0	Claude3.5Sonnet	Claude3.5Sonnet	Clarity of Logical Structure	1	7	2.68126
10.1002_advs.202207756	1	Claude3.5Sonnet	Claude3.5Sonnet	Multi-angle Analysis of Problems	0.655175	[0.56 0.75]	74.5342				10.1002_advs.202207756	0	Claude3.5Sonnet	Claude3.5Sonnet	Clarity of Logical Structure	1	8	5.19753
10.1002_advs.202207756	1	Claude3.5Sonnet	Claude3.5Sonnet	Identification and Discussion of Research Limitations	0.705449	[0.62 0.79]	74.359				10.1002_advs.202207756	0	Claude3.5Sonnet	Claude3.5Sonnet	Clarity of Logical Structure	1	9	10
10.1002_advs.202207756	2	Claude3.5Sonnet	Claude3.5Sonnet	Topic Relevance	0.713609	[0.63 0.8 ]	82.4242				10.1002_advs.202207756	0	Claude3.5Sonnet	Claude3.5Sonnet	Clarity of Logical Structure	1	10	0
10.1002_advs.202207756	2	Claude3.5Sonnet	Claude3.5Sonnet	Comprehensiveness of Information	0.829133	[0.76 0.89]	79.6178				10.1002_advs.202207756	0	Claude3.5Sonnet	Claude3.5Sonnet	Clarity of Research Method Description	1	0	8.30363
10.1002_advs.202207756	2	Claude3.5Sonnet	Claude3.5Sonnet	Accuracy of Information	0.796594	[0.72 0.86]	60.3774				10.1002_advs.202207756	0	Claude3.5Sonnet	Claude3.5Sonnet	Clarity of Research Method Description	1	1	8.05314
10.1002_advs.202207756	2	Claude3.5Sonnet	Claude3.5Sonnet	Innovativeness of Viewpoints	0.698469	[0.61 0.78]	80.6061				10.1002_advs.202207756	0	Claude3.5Sonnet	Claude3.5Sonnet	Clarity of Research Method Description	1	2	8.04148
10.1002_advs.202207756	2	Claude3.5Sonnet	Claude3.5Sonnet	Integration of Interdisciplinary Perspectives	0.588961	[0.49 0.69]	77.3333				10.1002_advs.202207756	0	Claude3.5Sonnet	Claude3.5Sonnet	Clarity of Research Method Description	1	3	8.44862
10.1002_advs.202207756	2	Claude3.5Sonnet	Claude3.5Sonnet	Clarity of Logical Structure	0.514785	[0.35 0.66]	86.0606				10.1002_advs.202207756	0	Claude3.5Sonnet	Claude3.5Sonnet	Clarity of Research Method Description	1	4	8.40735
10.1002_advs.202207756	2	Claude3.5Sonnet	Claude3.5Sonnet	Reasonableness of Chapter Arrangement	0.557327	[0.43 0.68]	86.4865				10.1002_advs.202207756	0	Claude3.5Sonnet	Claude3.5Sonnet	Clarity of Research Method Description	1	5	8.21396
10.1002_advs.202207756	2	Claude3.5Sonnet	Claude3.5Sonnet	Quality of Introduction and Conclusion	0.699532	[0.6 0.79]	74.8428				10.1002_advs.202207756	0	Claude3.5Sonnet	Claude3.5Sonnet	Clarity of Research Method Description	1	6	8.41607
10.1002_advs.202207756	2	Claude3.5Sonnet	Claude3.5Sonnet	Accuracy and Completeness of Citations	0.841493	[0.78 0.89]	72.8972				10.1002_advs.202207756	0	Claude3.5Sonnet	Claude3.5Sonnet	Clarity of Research Method Description	1	7	7.98038
10.1002_advs.202207756	2	Claude3.5Sonnet	Claude3.5Sonnet	Timeliness and Relevance of References	0.643434	[0.54 0.74]	71.4286				10.1002_advs.202207756	0	Claude3.5Sonnet	Claude3.5Sonnet	Clarity of Research Method Description	1	8	7.96258
10.1002_advs.202207756	2	Claude3.5Sonnet	Claude3.5Sonnet	Avoidance of Plagiarism and Appropriate Citation	0.65348	[0.56 0.75]	44.4444				10.1002_advs.202207756	0	Claude3.5Sonnet	Claude3.5Sonnet	Clarity of Research Method Description	1	9	10
10.1002_advs.202207756	2	Claude3.5Sonnet	Claude3.5Sonnet	Critical Analysis of Existing Research	0.733196	[0.65 0.81]	78.7879				10.1002_advs.202207756	0	Claude3.5Sonnet	Claude3.5Sonnet	Clarity of Research Method Description	1	10	0
10.1002_advs.202207756	2	Claude3.5Sonnet	Claude3.5Sonnet	Proposal of New Research Directions or Questions	0.863418	[0.81 0.91]	76.3636				10.1002_advs.202207756	0	Claude3.5Sonnet	Claude3.5Sonnet	Comprehensiveness of Information	1	0	5.76577
10.1002_advs.202207756	2	Claude3.5Sonnet	Claude3.5Sonnet	Potential Contribution to the Field	0.632478	[0.53 0.73]	81.25				10.1002_advs.202207756	0	Claude3.5Sonnet	Claude3.5Sonnet	Comprehensiveness of Information	1	1	5.02518
10.1002_advs.202207756	2	Claude3.5Sonnet	Claude3.5Sonnet	Clarity of Research Method Description	0.826701	[0.75 0.89]	68.2927				10.1002_advs.202207756	0	Claude3.5Sonnet	Claude3.5Sonnet	Comprehensiveness of Information	1	2	4.07371
10.1002_advs.202207756	2	Claude3.5Sonnet	Claude3.5Sonnet	Rationality of Method Selection	0.674754	[0.58 0.77]	51.5152				10.1002_advs.202207756	0	Claude3.5Sonnet	Claude3.5Sonnet	Comprehensiveness of Information	1	3	7.24383
10.1002_advs.202207756	2	Claude3.5Sonnet	Claude3.5Sonnet	Rigor of Research Design	0.715709	[0.63 0.8 ]	52				10.1002_advs.202207756	0	Claude3.5Sonnet	Claude3.5Sonnet	Comprehensiveness of Information	1	4	5.69355
10.1002_advs.202207756	2	Claude3.5Sonnet	Claude3.5Sonnet	Inclusion of Latest Research Results	0.684561	[0.57 0.78]	76.087				10.1002_advs.202207756	0	Claude3.5Sonnet	Claude3.5Sonnet	Comprehensiveness of Information	1	5	8.26985
10.1002_advs.202207756	2	Claude3.5Sonnet	Claude3.5Sonnet	Reflection of Current Research Hotspots	0.47565	[0.37 0.6 ]	78.8321				10.1002_advs.202207756	0	Claude3.5Sonnet	Claude3.5Sonnet	Comprehensiveness of Information	1	6	7.94
10.1002_advs.202207756	2	Claude3.5Sonnet	Claude3.5Sonnet	Fluency of Language Expression	0.566405	[0.43 0.69]	89.0909				10.1002_advs.202207756	0	Claude3.5Sonnet	Claude3.5Sonnet	Comprehensiveness of Information	1	7	4.03402
10.1002_advs.202207756	2	Claude3.5Sonnet	Claude3.5Sonnet	Appropriateness of Professional Terminology Use	0.65493	[0.55 0.75]	47.7273				10.1002_advs.202207756	0	Claude3.5Sonnet	Claude3.5Sonnet	Comprehensiveness of Information	1	8	8.39571
10.1002_advs.202207756	2	Claude3.5Sonnet	Claude3.5Sonnet	Conciseness of Expression	0.622213	[0.5 0.73]	88.75				10.1002_advs.202207756	0	Claude3.5Sonnet	Claude3.5Sonnet	Comprehensiveness of Information	1	9	10
10.1002_advs.202207756	2	Claude3.5Sonnet	Claude3.5Sonnet	Practical Application Potential of Research Results	0.648129	[0.55 0.74]	80.5369				10.1002_advs.202207756	0	Claude3.5Sonnet	Claude3.5Sonnet	Comprehensiveness of Information	1	10	0
10.1002_advs.202207756	2	Claude3.5Sonnet	Claude3.5Sonnet	Feasibility of Proposed Suggestions	0.758488	[0.68 0.83]	74.5223				10.1002_advs.202207756	0	Claude3.5Sonnet	Claude3.5Sonnet	Conciseness of Expression	1	0	0.868776
10.1002_advs.202207756	2	Claude3.5Sonnet	Claude3.5Sonnet	Logic of Argumentation	0.602647	[0.43 0.74]	87.2727				10.1002_advs.202207756	0	Claude3.5Sonnet	Claude3.5Sonnet	Conciseness of Expression	1	1	0.626347
10.1002_advs.202207756	2	Claude3.5Sonnet	Claude3.5Sonnet	Multi-angle Analysis of Problems	0.511351	[0.41 0.63]	85.4545				10.1002_advs.202207756	0	Claude3.5Sonnet	Claude3.5Sonnet	Conciseness of Expression	1	2	0.949532
10.1002_advs.202207756	2	Claude3.5Sonnet	Claude3.5Sonnet	Identification and Discussion of Research Limitations	0.41419	[0.31 0.54]	69.6203				10.1002_advs.202207756	0	Claude3.5Sonnet	Claude3.5Sonnet	Conciseness of Expression	1	3	1.60779
10.1002_advs.202207756	3	Claude3.5Sonnet	Claude3.5Sonnet	Topic Relevance	0.688385	[0.6 0.78]	80.6061				10.1002_advs.202207756	0	Claude3.5Sonnet	Claude3.5Sonnet	Conciseness of Expression	1	4	0.123782
10.1002_advs.202207756	3	Claude3.5Sonnet	Claude3.5Sonnet	Comprehensiveness of Information	0.890069	[0.85 0.93]	84.8485				10.1002_advs.202207756	0	Claude3.5Sonnet	Claude3.5Sonnet	Conciseness of Expression	1	5	2.5036
10.1002_advs.202207756	3	Claude3.5Sonnet	Claude3.5Sonnet	Accuracy of Information	0.832558	[0.77 0.89]	50				10.1002_advs.202207756	0	Claude3.5Sonnet	Claude3.5Sonnet	Conciseness of Expression	1	6	1.62397
10.1002_advs.202207756	3	Claude3.5Sonnet	Claude3.5Sonnet	Innovativeness of Viewpoints	0.791997	[0.72 0.86]	86.0606				10.1002_advs.202207756	0	Claude3.5Sonnet	Claude3.5Sonnet	Conciseness of Expression	1	7	0.216676
10.1002_advs.202207756	3	Claude3.5Sonnet	Claude3.5Sonnet	Integration of Interdisciplinary Perspectives	0.704343	[0.62 0.79]	86.5248				10.1002_advs.202207756	0	Claude3.5Sonnet	Claude3.5Sonnet	Conciseness of Expression	1	8	0.708997
10.1002_advs.202207756	3	Claude3.5Sonnet	Claude3.5Sonnet	Clarity of Logical Structure	0.697831	[0.57 0.8 ]	81.8182				10.1002_advs.202207756	0	Claude3.5Sonnet	Claude3.5Sonnet	Conciseness of Expression	1	9	0
10.1002_advs.202207756	3	Claude3.5Sonnet	Claude3.5Sonnet	Reasonableness of Chapter Arrangement	0.687497	[0.58 0.78]	81.4103				10.1002_advs.202207756	0	Claude3.5Sonnet	Claude3.5Sonnet	Conciseness of Expression	1	10	10
10.1002_advs.202207756	3	Claude3.5Sonnet	Claude3.5Sonnet	Quality of Introduction and Conclusion	0.803379	[0.74 0.86]	80.6061				10.1002_advs.202207756	0	Claude3.5Sonnet	Claude3.5Sonnet	Critical Analysis of Existing Research	1	0	8.28242
10.1002_advs.202207756	3	Claude3.5Sonnet	Claude3.5Sonnet	Accuracy and Completeness of Citations	0.893668	[0.85 0.93]	74.4186				10.1002_advs.202207756	0	Claude3.5Sonnet	Claude3.5Sonnet	Critical Analysis of Existing Research	1	1	7.38722
10.1002_advs.202207756	3	Claude3.5Sonnet	Claude3.5Sonnet	Timeliness and Relevance of References	0.87087	[0.82 0.91]	54.1667				10.1002_advs.202207756	0	Claude3.5Sonnet	Claude3.5Sonnet	Critical Analysis of Existing Research	1	2	7.46197
10.1002_advs.202207756	3	Claude3.5Sonnet	Claude3.5Sonnet	Avoidance of Plagiarism and Appropriate Citation	0.794011	[0.72 0.86]	27.2727				10.1002_advs.202207756	0	Claude3.5Sonnet	Claude3.5Sonnet	Critical Analysis of Existing Research	1	3	7.99251
10.1002_advs.202207756	3	Claude3.5Sonnet	Claude3.5Sonnet	Critical Analysis of Existing Research	0.884754	[0.84 0.92]	83.0303				10.1002_advs.202207756	0	Claude3.5Sonnet	Claude3.5Sonnet	Critical Analysis of Existing Research	1	4	8.55356
10.1002_advs.202207756	3	Claude3.5Sonnet	Claude3.5Sonnet	Proposal of New Research Directions or Questions	0.915842	[0.88 0.94]	83.125				10.1002_advs.202207756	0	Claude3.5Sonnet	Claude3.5Sonnet	Critical Analysis of Existing Research	1	5	7.80133
10.1002_advs.202207756	3	Claude3.5Sonnet	Claude3.5Sonnet	Potential Contribution to the Field	0.847918	[0.79 0.9 ]	84.8485				10.1002_advs.202207756	0	Claude3.5Sonnet	Claude3.5Sonnet	Critical Analysis of Existing Research	1	6	8.69305
10.1002_advs.202207756	3	Claude3.5Sonnet	Claude3.5Sonnet	Clarity of Research Method Description	0.777617	[0.7 0.84]	41.1765				10.1002_advs.202207756	0	Claude3.5Sonnet	Claude3.5Sonnet	Critical Analysis of Existing Research	1	7	6.05943
10.1002_advs.202207756	3	Claude3.5Sonnet	Claude3.5Sonnet	Rationality of Method Selection	0.629314	[0.53 0.73]	33.3333				10.1002_advs.202207756	0	Claude3.5Sonnet	Claude3.5Sonnet	Critical Analysis of Existing Research	1	8	9.03595
10.1002_advs.202207756	3	Claude3.5Sonnet	Claude3.5Sonnet	Rigor of Research Design	0.668043	[0.58 0.76]	37.1429				10.1002_advs.202207756	0	Claude3.5Sonnet	Claude3.5Sonnet	Critical Analysis of Existing Research	1	9	10
10.1002_advs.202207756	3	Claude3.5Sonnet	Claude3.5Sonnet	Inclusion of Latest Research Results	0.871519	[0.82 0.91]	67.5676				10.1002_advs.202207756	0	Claude3.5Sonnet	Claude3.5Sonnet	Critical Analysis of Existing Research	1	10	0
10.1002_advs.202207756	3	Claude3.5Sonnet	Claude3.5Sonnet	Reflection of Current Research Hotspots	0.735234	[0.65 0.81]	76.2376				10.1002_advs.202207756	0	Claude3.5Sonnet	Claude3.5Sonnet	Feasibility of Proposed Suggestions	1	0	9.88245
10.1002_advs.202207756	3	Claude3.5Sonnet	Claude3.5Sonnet	Fluency of Language Expression	0.539122	[0.41 0.67]	90.5063				10.1002_advs.202207756	0	Claude3.5Sonnet	Claude3.5Sonnet	Feasibility of Proposed Suggestions	1	1	9.87974
10.1002_advs.202207756	3	Claude3.5Sonnet	Claude3.5Sonnet	Appropriateness of Professional Terminology Use	0.704442	[0.62 0.79]	51.2195				10.1002_advs.202207756	0	Claude3.5Sonnet	Claude3.5Sonnet	Feasibility of Proposed Suggestions	1	2	9.91906
10.1002_advs.202207756	3	Claude3.5Sonnet	Claude3.5Sonnet	Conciseness of Expression	0.502092	[0.39 0.63]	90.9091				10.1002_advs.202207756	0	Claude3.5Sonnet	Claude3.5Sonnet	Feasibility of Proposed Suggestions	1	3	9.96839
10.1002_advs.202207756	3	Claude3.5Sonnet	Claude3.5Sonnet	Practical Application Potential of Research Results	0.759818	[0.68 0.83]	83.9744				10.1002_advs.202207756	0	Claude3.5Sonnet	Claude3.5Sonnet	Feasibility of Proposed Suggestions	1	4	9.87862
10.1002_advs.202207756	3	Claude3.5Sonnet	Claude3.5Sonnet	Feasibility of Proposed Suggestions	0.842613	[0.79 0.89]	82.6923				10.1002_advs.202207756	0	Claude3.5Sonnet	Claude3.5Sonnet	Feasibility of Proposed Suggestions	1	5	9.94341
10.1002_advs.202207756	3	Claude3.5Sonnet	Claude3.5Sonnet	Logic of Argumentation	0.80228	[0.71 0.87]	87.8788				10.1002_advs.202207756	0	Claude3.5Sonnet	Claude3.5Sonnet	Feasibility of Proposed Suggestions	1	6	10
10.1002_advs.202207756	3	Claude3.5Sonnet	Claude3.5Sonnet	Multi-angle Analysis of Problems	0.700313	[0.61 0.79]	92.1212				10.1002_advs.202207756	0	Claude3.5Sonnet	Claude3.5Sonnet	Feasibility of Proposed Suggestions	1	7	9.89654
10.1002_advs.202207756	3	Claude3.5Sonnet	Claude3.5Sonnet	Identification and Discussion of Research Limitations	0.725345	[0.64 0.8 ]	65.7143				10.1002_advs.202207756	0	Claude3.5Sonnet	Claude3.5Sonnet	Feasibility of Proposed Suggestions	1	8	9.91189
10.1002_advs.202207756	4	Claude3.5Sonnet	Claude3.5Sonnet	Topic Relevance	0.782071	[0.71 0.85]	65.3465				10.1002_advs.202207756	0	Claude3.5Sonnet	Claude3.5Sonnet	Feasibility of Proposed Suggestions	1	9	8.91096
10.1002_advs.202207756	4	Claude3.5Sonnet	Claude3.5Sonnet	Comprehensiveness of Information	0.876011	[0.83 0.92]	78.7879				10.1002_advs.202207756	0	Claude3.5Sonnet	Claude3.5Sonnet	Feasibility of Proposed Suggestions	1	10	0
10.1002_advs.202207756	4	Claude3.5Sonnet	Claude3.5Sonnet	Accuracy of Information	0.851435	[0.8 0.9]	68.4932				10.1002_advs.202207756	0	Claude3.5Sonnet	Claude3.5Sonnet	Fluency of Language Expression	1	0	0.0499589
10.1002_advs.202207756	4	Claude3.5Sonnet	Claude3.5Sonnet	Innovativeness of Viewpoints	0.818398	[0.75 0.88]	81.8182				10.1002_advs.202207756	0	Claude3.5Sonnet	Claude3.5Sonnet	Fluency of Language Expression	1	1	0.114143
10.1002_advs.202207756	4	Claude3.5Sonnet	Claude3.5Sonnet	Integration of Interdisciplinary Perspectives	0.864744	[0.81 0.91]	80.7143				10.1002_advs.202207756	0	Claude3.5Sonnet	Claude3.5Sonnet	Fluency of Language Expression	1	2	0.664326
10.1002_advs.202207756	4	Claude3.5Sonnet	Claude3.5Sonnet	Clarity of Logical Structure	0.661311	[0.56 0.76]	78.7879				10.1002_advs.202207756	0	Claude3.5Sonnet	Claude3.5Sonnet	Fluency of Language Expression	1	3	6.34656
10.1002_advs.202207756	4	Claude3.5Sonnet	Claude3.5Sonnet	Reasonableness of Chapter Arrangement	0.794907	[0.71 0.86]	82.1656				10.1002_advs.202207756	0	Claude3.5Sonnet	Claude3.5Sonnet	Fluency of Language Expression	1	4	0
10.1002_advs.202207756	4	Claude3.5Sonnet	Claude3.5Sonnet	Quality of Introduction and Conclusion	0.728169	[0.65 0.81]	73.6486				10.1002_advs.202207756	0	Claude3.5Sonnet	Claude3.5Sonnet	Fluency of Language Expression	1	5	7.29284
10.1002_advs.202207756	4	Claude3.5Sonnet	Claude3.5Sonnet	Accuracy and Completeness of Citations	0.930698	[0.9 0.95]	75.2688				10.1002_advs.202207756	0	Claude3.5Sonnet	Claude3.5Sonnet	Fluency of Language Expression	1	6	6.79804
10.1002_advs.202207756	4	Claude3.5Sonnet	Claude3.5Sonnet	Timeliness and Relevance of References	0.885218	[0.84 0.92]	62.2642				10.1002_advs.202207756	0	Claude3.5Sonnet	Claude3.5Sonnet	Fluency of Language Expression	1	7	1.09852
10.1002_advs.202207756	4	Claude3.5Sonnet	Claude3.5Sonnet	Avoidance of Plagiarism and Appropriate Citation	0.878479	[0.83 0.92]	30				10.1002_advs.202207756	0	Claude3.5Sonnet	Claude3.5Sonnet	Fluency of Language Expression	1	8	2.09303
10.1002_advs.202207756	4	Claude3.5Sonnet	Claude3.5Sonnet	Critical Analysis of Existing Research	0.881933	[0.84 0.92]	78.7879				10.1002_advs.202207756	0	Claude3.5Sonnet	Claude3.5Sonnet	Fluency of Language Expression	1	9	2.79505
10.1002_advs.202207756	4	Claude3.5Sonnet	Claude3.5Sonnet	Proposal of New Research Directions or Questions	0.910041	[0.87 0.94]	73.8854				10.1002_advs.202207756	0	Claude3.5Sonnet	Claude3.5Sonnet	Fluency of Language Expression	1	10	10
10.1002_advs.202207756	4	Claude3.5Sonnet	Claude3.5Sonnet	Potential Contribution to the Field	0.910635	[0.88 0.94]	71.7557				10.1002_advs.202207756	0	Claude3.5Sonnet	Claude3.5Sonnet	Identification and Discussion of Research Limitations	1	0	9.97696
10.1002_advs.202207756	4	Claude3.5Sonnet	Claude3.5Sonnet	Clarity of Research Method Description	0.796013	[0.73 0.86]	70.8333				10.1002_advs.202207756	0	Claude3.5Sonnet	Claude3.5Sonnet	Identification and Discussion of Research Limitations	1	1	9.97658
10.1002_advs.202207756	4	Claude3.5Sonnet	Claude3.5Sonnet	Rationality of Method Selection	0.696581	[0.61 0.78]	53.0612				10.1002_advs.202207756	0	Claude3.5Sonnet	Claude3.5Sonnet	Identification and Discussion of Research Limitations	1	2	9.87661
10.1002_advs.202207756	4	Claude3.5Sonnet	Claude3.5Sonnet	Rigor of Research Design	0.73669	[0.66 0.81]	64.8649				10.1002_advs.202207756	0	Claude3.5Sonnet	Claude3.5Sonnet	Identification and Discussion of Research Limitations	1	3	9.90036
10.1002_advs.202207756	4	Claude3.5Sonnet	Claude3.5Sonnet	Inclusion of Latest Research Results	0.900304	[0.86 0.93]	67.7083				10.1002_advs.202207756	0	Claude3.5Sonnet	Claude3.5Sonnet	Identification and Discussion of Research Limitations	1	4	9.98476
10.1002_advs.202207756	4	Claude3.5Sonnet	Claude3.5Sonnet	Reflection of Current Research Hotspots	0.872126	[0.82 0.91]	78.1818				10.1002_advs.202207756	0	Claude3.5Sonnet	Claude3.5Sonnet	Identification and Discussion of Research Limitations	1	5	9.88731
10.1002_advs.202207756	4	Claude3.5Sonnet	Claude3.5Sonnet	Fluency of Language Expression	0.377341	[0.28 0.5 ]	84.6774				10.1002_advs.202207756	0	Claude3.5Sonnet	Claude3.5Sonnet	Identification and Discussion of Research Limitations	1	6	10
10.1002_advs.202207756	4	Claude3.5Sonnet	Claude3.5Sonnet	Appropriateness of Professional Terminology Use	0.620807	[0.52 0.72]	72.093				10.1002_advs.202207756	0	Claude3.5Sonnet	Claude3.5Sonnet	Identification and Discussion of Research Limitations	1	7	9.90539
10.1002_advs.202207756	4	Claude3.5Sonnet	Claude3.5Sonnet	Conciseness of Expression	0.57064	[0.46 0.68]	86.5385				10.1002_advs.202207756	0	Claude3.5Sonnet	Claude3.5Sonnet	Identification and Discussion of Research Limitations	1	8	9.95876
10.1002_advs.202207756	4	Claude3.5Sonnet	Claude3.5Sonnet	Practical Application Potential of Research Results	0.837763	[0.78 0.89]	75.5556				10.1002_advs.202207756	0	Claude3.5Sonnet	Claude3.5Sonnet	Identification and Discussion of Research Limitations	1	9	9.86241
10.1002_advs.202207756	4	Claude3.5Sonnet	Claude3.5Sonnet	Feasibility of Proposed Suggestions	0.836726	[0.78 0.89]	76.5823				10.1002_advs.202207756	0	Claude3.5Sonnet	Claude3.5Sonnet	Identification and Discussion of Research Limitations	1	10	0
10.1002_advs.202207756	4	Claude3.5Sonnet	Claude3.5Sonnet	Logic of Argumentation	0.831645	[0.77 0.89]	76.9912				10.1002_advs.202207756	0	Claude3.5Sonnet	Claude3.5Sonnet	Inclusion of Latest Research Results	1	0	9.74292
10.1002_advs.202207756	4	Claude3.5Sonnet	Claude3.5Sonnet	Multi-angle Analysis of Problems	0.859014	[0.81 0.9 ]	77.5758				10.1002_advs.202207756	0	Claude3.5Sonnet	Claude3.5Sonnet	Inclusion of Latest Research Results	1	1	9.74165
10.1002_advs.202207756	4	Claude3.5Sonnet	Claude3.5Sonnet	Identification and Discussion of Research Limitations	0.880355	[0.83 0.92]	76.8				10.1002_advs.202207756	0	Claude3.5Sonnet	Claude3.5Sonnet	Inclusion of Latest Research Results	1	2	9.63849
10.1021_acscatal.0c03999	0	Claude3.5Sonnet	Claude3.5Sonnet	Topic Relevance	0.701948	[0.6 0.79]	81.5287				10.1002_advs.202207756	0	Claude3.5Sonnet	Claude3.5Sonnet	Inclusion of Latest Research Results	1	3	9.70492
10.1021_acscatal.0c03999	0	Claude3.5Sonnet	Claude3.5Sonnet	Comprehensiveness of Information	0.828231	[0.72 0.9 ]	83.0303				10.1002_advs.202207756	0	Claude3.5Sonnet	Claude3.5Sonnet	Inclusion of Latest Research Results	1	4	9.66949
10.1021_acscatal.0c03999	0	Claude3.5Sonnet	Claude3.5Sonnet	Accuracy of Information	0.791822	[0.72 0.86]	64.1975				10.1002_advs.202207756	0	Claude3.5Sonnet	Claude3.5Sonnet	Inclusion of Latest Research Results	1	5	9.69894
10.1021_acscatal.0c03999	0	Claude3.5Sonnet	Claude3.5Sonnet	Innovativeness of Viewpoints	0.834561	[0.78 0.89]	76.9697				10.1002_advs.202207756	0	Claude3.5Sonnet	Claude3.5Sonnet	Inclusion of Latest Research Results	1	6	9.86214
10.1021_acscatal.0c03999	0	Claude3.5Sonnet	Claude3.5Sonnet	Integration of Interdisciplinary Perspectives	0.715274	[0.61 0.81]	83.9744				10.1002_advs.202207756	0	Claude3.5Sonnet	Claude3.5Sonnet	Inclusion of Latest Research Results	1	7	9.4584
10.1021_acscatal.0c03999	0	Claude3.5Sonnet	Claude3.5Sonnet	Clarity of Logical Structure	0.726039	[0.58 0.83]	83.4395				10.1002_advs.202207756	0	Claude3.5Sonnet	Claude3.5Sonnet	Inclusion of Latest Research Results	1	8	9.89041
10.1021_acscatal.0c03999	0	Claude3.5Sonnet	Claude3.5Sonnet	Reasonableness of Chapter Arrangement	0.739871	[0.6 0.84]	86.0606				10.1002_advs.202207756	0	Claude3.5Sonnet	Claude3.5Sonnet	Inclusion of Latest Research Results	1	9	10
10.1021_acscatal.0c03999	0	Claude3.5Sonnet	Claude3.5Sonnet	Quality of Introduction and Conclusion	0.667115	[0.56 0.77]	74.6667				10.1002_advs.202207756	0	Claude3.5Sonnet	Claude3.5Sonnet	Inclusion of Latest Research Results	1	10	0
10.1021_acscatal.0c03999	0	Claude3.5Sonnet	Claude3.5Sonnet	Accuracy and Completeness of Citations	0.899649	[0.86 0.93]	70.4				10.1002_advs.202207756	0	Claude3.5Sonnet	Claude3.5Sonnet	Innovativeness of Viewpoints	1	0	9.98848
10.1021_acscatal.0c03999	0	Claude3.5Sonnet	Claude3.5Sonnet	Timeliness and Relevance of References	0.818012	[0.75 0.88]	69.4915				10.1002_advs.202207756	0	Claude3.5Sonnet	Claude3.5Sonnet	Innovativeness of Viewpoints	1	1	9.74826
10.1021_acscatal.0c03999	0	Claude3.5Sonnet	Claude3.5Sonnet	Avoidance of Plagiarism and Appropriate Citation	0.849193	[0.79 0.9 ]	31.8182				10.1002_advs.202207756	0	Claude3.5Sonnet	Claude3.5Sonnet	Innovativeness of Viewpoints	1	2	9.94354
10.1021_acscatal.0c03999	0	Claude3.5Sonnet	Claude3.5Sonnet	Critical Analysis of Existing Research	0.765539	[0.68 0.84]	80				10.1002_advs.202207756	0	Claude3.5Sonnet	Claude3.5Sonnet	Innovativeness of Viewpoints	1	3	9.8838
10.1021_acscatal.0c03999	0	Claude3.5Sonnet	Claude3.5Sonnet	Proposal of New Research Directions or Questions	0.893428	[0.85 0.93]	80.6061				10.1002_advs.202207756	0	Claude3.5Sonnet	Claude3.5Sonnet	Innovativeness of Viewpoints	1	4	9.97125
10.1021_acscatal.0c03999	0	Claude3.5Sonnet	Claude3.5Sonnet	Potential Contribution to the Field	0.800715	[0.72 0.87]	84.0764				10.1002_advs.202207756	0	Claude3.5Sonnet	Claude3.5Sonnet	Innovativeness of Viewpoints	1	5	9.78733
10.1021_acscatal.0c03999	0	Claude3.5Sonnet	Claude3.5Sonnet	Clarity of Research Method Description	0.768294	[0.69 0.84]	44.186				10.1002_advs.202207756	0	Claude3.5Sonnet	Claude3.5Sonnet	Innovativeness of Viewpoints	1	6	9.98368
10.1021_acscatal.0c03999	0	Claude3.5Sonnet	Claude3.5Sonnet	Rationality of Method Selection	0.601649	[0.5 0.7]	33.3333				10.1002_advs.202207756	0	Claude3.5Sonnet	Claude3.5Sonnet	Innovativeness of Viewpoints	1	7	9.64008
10.1021_acscatal.0c03999	0	Claude3.5Sonnet	Claude3.5Sonnet	Rigor of Research Design	0.640043	[0.55 0.74]	62.5				10.1002_advs.202207756	0	Claude3.5Sonnet	Claude3.5Sonnet	Innovativeness of Viewpoints	1	8	9.94959
10.1021_acscatal.0c03999	0	Claude3.5Sonnet	Claude3.5Sonnet	Inclusion of Latest Research Results	0.849905	[0.79 0.9 ]	77.5758				10.1002_advs.202207756	0	Claude3.5Sonnet	Claude3.5Sonnet	Innovativeness of Viewpoints	1	9	10
10.1021_acscatal.0c03999	0	Claude3.5Sonnet	Claude3.5Sonnet	Reflection of Current Research Hotspots	0.64068	[0.52 0.75]	80.6061				10.1002_advs.202207756	0	Claude3.5Sonnet	Claude3.5Sonnet	Innovativeness of Viewpoints	1	10	0
10.1021_acscatal.0c03999	0	Claude3.5Sonnet	Claude3.5Sonnet	Fluency of Language Expression	0.305797	[0.21 0.43]	87.6923				10.1002_advs.202207756	0	Claude3.5Sonnet	Claude3.5Sonnet	Integration of Interdisciplinary Perspectives	1	0	5.48356
10.1021_acscatal.0c03999	0	Claude3.5Sonnet	Claude3.5Sonnet	Appropriateness of Professional Terminology Use	0.744088	[0.66 0.82]	49.1228				10.1002_advs.202207756	0	Claude3.5Sonnet	Claude3.5Sonnet	Integration of Interdisciplinary Perspectives	1	1	4.14631
10.1021_acscatal.0c03999	0	Claude3.5Sonnet	Claude3.5Sonnet	Conciseness of Expression	0.722327	[0.61 0.81]	90.9091				10.1002_advs.202207756	0	Claude3.5Sonnet	Claude3.5Sonnet	Integration of Interdisciplinary Perspectives	1	2	4.84773
10.1021_acscatal.0c03999	0	Claude3.5Sonnet	Claude3.5Sonnet	Practical Application Potential of Research Results	0.806658	[0.73 0.87]	78.3439				10.1002_advs.202207756	0	Claude3.5Sonnet	Claude3.5Sonnet	Integration of Interdisciplinary Perspectives	1	3	7.06689
10.1021_acscatal.0c03999	0	Claude3.5Sonnet	Claude3.5Sonnet	Feasibility of Proposed Suggestions	0.836747	[0.77 0.89]	77.3585				10.1002_advs.202207756	0	Claude3.5Sonnet	Claude3.5Sonnet	Integration of Interdisciplinary Perspectives	1	4	4.97754
10.1021_acscatal.0c03999	0	Claude3.5Sonnet	Claude3.5Sonnet	Logic of Argumentation	0.673428	[0.54 0.78]	88.4848				10.1002_advs.202207756	0	Claude3.5Sonnet	Claude3.5Sonnet	Integration of Interdisciplinary Perspectives	1	5	8.19944
10.1021_acscatal.0c03999	0	Claude3.5Sonnet	Claude3.5Sonnet	Multi-angle Analysis of Problems	0.603838	[0.48 0.72]	89.0909				10.1002_advs.202207756	0	Claude3.5Sonnet	Claude3.5Sonnet	Integration of Interdisciplinary Perspectives	1	6	7.60917
10.1021_acscatal.0c03999	0	Claude3.5Sonnet	Claude3.5Sonnet	Identification and Discussion of Research Limitations	0.784377	[0.71 0.85]	79.4872				10.1002_advs.202207756	0	Claude3.5Sonnet	Claude3.5Sonnet	Integration of Interdisciplinary Perspectives	1	7	3.11336
10.1021_acscatal.0c03999	1	Claude3.5Sonnet	Claude3.5Sonnet	Topic Relevance	0.6441	[0.53 0.75]	71.0145				10.1002_advs.202207756	0	Claude3.5Sonnet	Claude3.5Sonnet	Integration of Interdisciplinary Perspectives	1	8	7.25084
10.1021_acscatal.0c03999	1	Claude3.5Sonnet	Claude3.5Sonnet	Comprehensiveness of Information	0.815352	[0.69 0.89]	75.1515				10.1002_advs.202207756	0	Claude3.5Sonnet	Claude3.5Sonnet	Integration of Interdisciplinary Perspectives	1	9	10
10.1021_acscatal.0c03999	1	Claude3.5Sonnet	Claude3.5Sonnet	Accuracy of Information	0.88966	[0.85 0.93]	64.8148				10.1002_advs.202207756	0	Claude3.5Sonnet	Claude3.5Sonnet	Integration of Interdisciplinary Perspectives	1	10	0
10.1021_acscatal.0c03999	1	Claude3.5Sonnet	Claude3.5Sonnet	Innovativeness of Viewpoints	0.799252	[0.73 0.86]	86.6667				10.1002_advs.202207756	0	Claude3.5Sonnet	Claude3.5Sonnet	Logic of Argumentation	1	0	7.97613
10.1021_acscatal.0c03999	1	Claude3.5Sonnet	Claude3.5Sonnet	Integration of Interdisciplinary Perspectives	0.687433	[0.59 0.78]	75.3623				10.1002_advs.202207756	0	Claude3.5Sonnet	Claude3.5Sonnet	Logic of Argumentation	1	1	7.53412
10.1021_acscatal.0c03999	1	Claude3.5Sonnet	Claude3.5Sonnet	Clarity of Logical Structure	0.495316	[0.35 0.64]	87.8205				10.1002_advs.202207756	0	Claude3.5Sonnet	Claude3.5Sonnet	Logic of Argumentation	1	2	7.66023
10.1021_acscatal.0c03999	1	Claude3.5Sonnet	Claude3.5Sonnet	Reasonableness of Chapter Arrangement	0.539354	[0.41 0.67]	89.697				10.1002_advs.202207756	0	Claude3.5Sonnet	Claude3.5Sonnet	Logic of Argumentation	1	3	8.36192
10.1021_acscatal.0c03999	1	Claude3.5Sonnet	Claude3.5Sonnet	Quality of Introduction and Conclusion	0.750364	[0.67 0.82]	73.0263				10.1002_advs.202207756	0	Claude3.5Sonnet	Claude3.5Sonnet	Logic of Argumentation	1	4	8.14419
10.1021_acscatal.0c03999	1	Claude3.5Sonnet	Claude3.5Sonnet	Accuracy and Completeness of Citations	0.943585	[0.92 0.96]	80.2817				10.1002_advs.202207756	0	Claude3.5Sonnet	Claude3.5Sonnet	Logic of Argumentation	1	5	8.78135
10.1021_acscatal.0c03999	1	Claude3.5Sonnet	Claude3.5Sonnet	Timeliness and Relevance of References	0.942505	[0.92 0.96]	76.9231				10.1002_advs.202207756	0	Claude3.5Sonnet	Claude3.5Sonnet	Logic of Argumentation	1	6	8.98127
10.1021_acscatal.0c03999	1	Claude3.5Sonnet	Claude3.5Sonnet	Avoidance of Plagiarism and Appropriate Citation	0.934563	[0.91 0.96]	31.8182				10.1002_advs.202207756	0	Claude3.5Sonnet	Claude3.5Sonnet	Logic of Argumentation	1	7	7.85441
10.1021_acscatal.0c03999	1	Claude3.5Sonnet	Claude3.5Sonnet	Critical Analysis of Existing Research	0.859195	[0.8 0.91]	73.9394				10.1002_advs.202207756	0	Claude3.5Sonnet	Claude3.5Sonnet	Logic of Argumentation	1	8	8.844
10.1021_acscatal.0c03999	1	Claude3.5Sonnet	Claude3.5Sonnet	Proposal of New Research Directions or Questions	0.919914	[0.89 0.95]	86.6667				10.1002_advs.202207756	0	Claude3.5Sonnet	Claude3.5Sonnet	Logic of Argumentation	1	9	10
10.1021_acscatal.0c03999	1	Claude3.5Sonnet	Claude3.5Sonnet	Potential Contribution to the Field	0.808711	[0.74 0.87]	82.9114				10.1002_advs.202207756	0	Claude3.5Sonnet	Claude3.5Sonnet	Logic of Argumentation	1	10	0
10.1021_acscatal.0c03999	1	Claude3.5Sonnet	Claude3.5Sonnet	Clarity of Research Method Description	0.755167	[0.68 0.83]	68.9655				10.1002_advs.202207756	0	Claude3.5Sonnet	Claude3.5Sonnet	Multi-angle Analysis of Problems	1	0	7.96116
10.1021_acscatal.0c03999	1	Claude3.5Sonnet	Claude3.5Sonnet	Rationality of Method Selection	0.608053	[0.51 0.71]	57.1429				10.1002_advs.202207756	0	Claude3.5Sonnet	Claude3.5Sonnet	Multi-angle Analysis of Problems	1	1	6.57607
10.1021_acscatal.0c03999	1	Claude3.5Sonnet	Claude3.5Sonnet	Rigor of Research Design	0.709852	[0.62 0.79]	63.4409				10.1002_advs.202207756	0	Claude3.5Sonnet	Claude3.5Sonnet	Multi-angle Analysis of Problems	1	2	6.54927
10.1021_acscatal.0c03999	1	Claude3.5Sonnet	Claude3.5Sonnet	Inclusion of Latest Research Results	0.868211	[0.81 0.91]	77.9412				10.1002_advs.202207756	0	Claude3.5Sonnet	Claude3.5Sonnet	Multi-angle Analysis of Problems	1	3	8.46741
10.1021_acscatal.0c03999	1	Claude3.5Sonnet	Claude3.5Sonnet	Reflection of Current Research Hotspots	0.719657	[0.62 0.81]	77.9412				10.1002_advs.202207756	0	Claude3.5Sonnet	Claude3.5Sonnet	Multi-angle Analysis of Problems	1	4	7.88728
10.1021_acscatal.0c03999	1	Claude3.5Sonnet	Claude3.5Sonnet	Fluency of Language Expression	0.581389	[0.47 0.69]	79.021				10.1002_advs.202207756	0	Claude3.5Sonnet	Claude3.5Sonnet	Multi-angle Analysis of Problems	1	5	9.02071
10.1021_acscatal.0c03999	1	Claude3.5Sonnet	Claude3.5Sonnet	Appropriateness of Professional Terminology Use	0.716052	[0.61 0.81]	56.5789				10.1002_advs.202207756	0	Claude3.5Sonnet	Claude3.5Sonnet	Multi-angle Analysis of Problems	1	6	8.83164
10.1021_acscatal.0c03999	1	Claude3.5Sonnet	Claude3.5Sonnet	Conciseness of Expression	0.668349	[0.55 0.77]	89.2405				10.1002_advs.202207756	0	Claude3.5Sonnet	Claude3.5Sonnet	Multi-angle Analysis of Problems	1	7	4.88293
10.1021_acscatal.0c03999	1	Claude3.5Sonnet	Claude3.5Sonnet	Practical Application Potential of Research Results	0.809981	[0.74 0.87]	84.6154				10.1002_advs.202207756	0	Claude3.5Sonnet	Claude3.5Sonnet	Multi-angle Analysis of Problems	1	8	8.42838
10.1021_acscatal.0c03999	1	Claude3.5Sonnet	Claude3.5Sonnet	Feasibility of Proposed Suggestions	0.860565	[0.81 0.91]	84.8101				10.1002_advs.202207756	0	Claude3.5Sonnet	Claude3.5Sonnet	Multi-angle Analysis of Problems	1	9	10
10.1021_acscatal.0c03999	1	Claude3.5Sonnet	Claude3.5Sonnet	Logic of Argumentation	0.69946	[0.59 0.79]	83.4532				10.1002_advs.202207756	0	Claude3.5Sonnet	Claude3.5Sonnet	Multi-angle Analysis of Problems	1	10	0
10.1021_acscatal.0c03999	1	Claude3.5Sonnet	Claude3.5Sonnet	Multi-angle Analysis of Problems	0.752134	[0.67 0.83]	81.2121				10.1002_advs.202207756	0	Claude3.5Sonnet	Claude3.5Sonnet	Potential Contribution to the Field	1	0	9.45546
10.1021_acscatal.0c03999	1	Claude3.5Sonnet	Claude3.5Sonnet	Identification and Discussion of Research Limitations	0.676196	[0.59 0.77]	70.9677				10.1002_advs.202207756	0	Claude3.5Sonnet	Claude3.5Sonnet	Potential Contribution to the Field	1	1	9.36426
10.1021_acscatal.0c03999	2	Claude3.5Sonnet	Claude3.5Sonnet	Topic Relevance	0.742479	[0.66 0.82]	77.5758				10.1002_advs.202207756	0	Claude3.5Sonnet	Claude3.5Sonnet	Potential Contribution to the Field	1	2	9.31217
10.1021_acscatal.0c03999	2	Claude3.5Sonnet	Claude3.5Sonnet	Comprehensiveness of Information	0.872178	[0.82 0.91]	81.8182				10.1002_advs.202207756	0	Claude3.5Sonnet	Claude3.5Sonnet	Potential Contribution to the Field	1	3	9.49627
10.1021_acscatal.0c03999	2	Claude3.5Sonnet	Claude3.5Sonnet	Accuracy of Information	0.804609	[0.74 0.86]	67.0103				10.1002_advs.202207756	0	Claude3.5Sonnet	Claude3.5Sonnet	Potential Contribution to the Field	1	4	9.40074
10.1021_acscatal.0c03999	2	Claude3.5Sonnet	Claude3.5Sonnet	Innovativeness of Viewpoints	0.768087	[0.69 0.84]	81.8182				10.1002_advs.202207756	0	Claude3.5Sonnet	Claude3.5Sonnet	Potential Contribution to the Field	1	5	9.57992
10.1021_acscatal.0c03999	2	Claude3.5Sonnet	Claude3.5Sonnet	Integration of Interdisciplinary Perspectives	0.75316	[0.67 0.83]	76.7296				10.1002_advs.202207756	0	Claude3.5Sonnet	Claude3.5Sonnet	Potential Contribution to the Field	1	6	9.77857
10.1021_acscatal.0c03999	2	Claude3.5Sonnet	Claude3.5Sonnet	Clarity of Logical Structure	0.781709	[0.65 0.87]	76.9697				10.1002_advs.202207756	0	Claude3.5Sonnet	Claude3.5Sonnet	Potential Contribution to the Field	1	7	9.2265
10.1021_acscatal.0c03999	2	Claude3.5Sonnet	Claude3.5Sonnet	Reasonableness of Chapter Arrangement	0.79308	[0.7 0.87]	75.625				10.1002_advs.202207756	0	Claude3.5Sonnet	Claude3.5Sonnet	Potential Contribution to the Field	1	8	9.74529
10.1021_acscatal.0c03999	2	Claude3.5Sonnet	Claude3.5Sonnet	Quality of Introduction and Conclusion	0.885539	[0.84 0.92]	79.3939				10.1002_advs.202207756	0	Claude3.5Sonnet	Claude3.5Sonnet	Potential Contribution to the Field	1	9	10
10.1021_acscatal.0c03999	2	Claude3.5Sonnet	Claude3.5Sonnet	Accuracy and Completeness of Citations	0.945677	[0.92 0.96]	78.7879				10.1002_advs.202207756	0	Claude3.5Sonnet	Claude3.5Sonnet	Potential Contribution to the Field	1	10	0
10.1021_acscatal.0c03999	2	Claude3.5Sonnet	Claude3.5Sonnet	Timeliness and Relevance of References	0.887137	[0.84 0.92]	66.6667				10.1002_advs.202207756	0	Claude3.5Sonnet	Claude3.5Sonnet	Practical Application Potential of Research Results	1	0	8.36171
10.1021_acscatal.0c03999	2	Claude3.5Sonnet	Claude3.5Sonnet	Avoidance of Plagiarism and Appropriate Citation	0.901556	[0.86 0.93]	25				10.1002_advs.202207756	0	Claude3.5Sonnet	Claude3.5Sonnet	Practical Application Potential of Research Results	1	1	7.9435
10.1021_acscatal.0c03999	2	Claude3.5Sonnet	Claude3.5Sonnet	Critical Analysis of Existing Research	0.838783	[0.78 0.89]	76.9697				10.1002_advs.202207756	0	Claude3.5Sonnet	Claude3.5Sonnet	Practical Application Potential of Research Results	1	2	7.70866
10.1021_acscatal.0c03999	2	Claude3.5Sonnet	Claude3.5Sonnet	Proposal of New Research Directions or Questions	0.871725	[0.82 0.91]	76.3636				10.1002_advs.202207756	0	Claude3.5Sonnet	Claude3.5Sonnet	Practical Application Potential of Research Results	1	3	8.58444
10.1021_acscatal.0c03999	2	Claude3.5Sonnet	Claude3.5Sonnet	Potential Contribution to the Field	0.785832	[0.71 0.85]	74.8428				10.1002_advs.202207756	0	Claude3.5Sonnet	Claude3.5Sonnet	Practical Application Potential of Research Results	1	4	8.29783
10.1021_acscatal.0c03999	2	Claude3.5Sonnet	Claude3.5Sonnet	Clarity of Research Method Description	0.786429	[0.72 0.85]	61.5385				10.1002_advs.202207756	0	Claude3.5Sonnet	Claude3.5Sonnet	Practical Application Potential of Research Results	1	5	9.12207
10.1021_acscatal.0c03999	2	Claude3.5Sonnet	Claude3.5Sonnet	Rationality of Method Selection	0.577175	[0.48 0.68]	44.186				10.1002_advs.202207756	0	Claude3.5Sonnet	Claude3.5Sonnet	Practical Application Potential of Research Results	1	6	9.49185
10.1021_acscatal.0c03999	2	Claude3.5Sonnet	Claude3.5Sonnet	Rigor of Research Design	0.611715	[0.51 0.71]	61.1111				10.1002_advs.202207756	0	Claude3.5Sonnet	Claude3.5Sonnet	Practical Application Potential of Research Results	1	7	7.16673
10.1021_acscatal.0c03999	2	Claude3.5Sonnet	Claude3.5Sonnet	Inclusion of Latest Research Results	0.838236	[0.78 0.89]	79.0123				10.1002_advs.202207756	0	Claude3.5Sonnet	Claude3.5Sonnet	Practical Application Potential of Research Results	1	8	9.31491
10.1021_acscatal.0c03999	2	Claude3.5Sonnet	Claude3.5Sonnet	Reflection of Current Research Hotspots	0.656223	[0.55 0.76]	71.6418				10.1002_advs.202207756	0	Claude3.5Sonnet	Claude3.5Sonnet	Practical Application Potential of Research Results	1	9	10
10.1021_acscatal.0c03999	2	Claude3.5Sonnet	Claude3.5Sonnet	Fluency of Language Expression	0.574521	[0.44 0.7 ]	89.3617				10.1002_advs.202207756	0	Claude3.5Sonnet	Claude3.5Sonnet	Practical Application Potential of Research Results	1	10	0
10.1021_acscatal.0c03999	2	Claude3.5Sonnet	Claude3.5Sonnet	Appropriateness of Professional Terminology Use	0.680719	[0.58 0.77]	60.8696				10.1002_advs.202207756	0	Claude3.5Sonnet	Claude3.5Sonnet	Proposal of New Research Directions or Questions	1	0	9.94995
10.1021_acscatal.0c03999	2	Claude3.5Sonnet	Claude3.5Sonnet	Conciseness of Expression	0.637287	[0.49 0.76]	83.6364				10.1002_advs.202207756	0	Claude3.5Sonnet	Claude3.5Sonnet	Proposal of New Research Directions or Questions	1	1	9.89238
10.1021_acscatal.0c03999	2	Claude3.5Sonnet	Claude3.5Sonnet	Practical Application Potential of Research Results	0.720346	[0.64 0.8 ]	78.7879				10.1002_advs.202207756	0	Claude3.5Sonnet	Claude3.5Sonnet	Proposal of New Research Directions or Questions	1	2	9.96088
10.1021_acscatal.0c03999	2	Claude3.5Sonnet	Claude3.5Sonnet	Feasibility of Proposed Suggestions	0.797747	[0.73 0.86]	73.3333				10.1002_advs.202207756	0	Claude3.5Sonnet	Claude3.5Sonnet	Proposal of New Research Directions or Questions	1	3	9.96022
10.1021_acscatal.0c03999	2	Claude3.5Sonnet	Claude3.5Sonnet	Logic of Argumentation	0.809296	[0.72 0.88]	76.9697				10.1002_advs.202207756	0	Claude3.5Sonnet	Claude3.5Sonnet	Proposal of New Research Directions or Questions	1	4	9.94764
10.1021_acscatal.0c03999	2	Claude3.5Sonnet	Claude3.5Sonnet	Multi-angle Analysis of Problems	0.795798	[0.73 0.86]	75.7962				10.1002_advs.202207756	0	Claude3.5Sonnet	Claude3.5Sonnet	Proposal of New Research Directions or Questions	1	5	9.92758
10.1021_acscatal.0c03999	2	Claude3.5Sonnet	Claude3.5Sonnet	Identification and Discussion of Research Limitations	0.692182	[0.6 0.78]	66.6667				10.1002_advs.202207756	0	Claude3.5Sonnet	Claude3.5Sonnet	Proposal of New Research Directions or Questions	1	6	10
10.1021_acscatal.0c03999	3	Claude3.5Sonnet	Claude3.5Sonnet	Topic Relevance	0.59684	[0.48 0.71]	78.7879				10.1002_advs.202207756	0	Claude3.5Sonnet	Claude3.5Sonnet	Proposal of New Research Directions or Questions	1	7	9.92443
10.1021_acscatal.0c03999	3	Claude3.5Sonnet	Claude3.5Sonnet	Comprehensiveness of Information	0.750782	[0.64 0.84]	80				10.1002_advs.202207756	0	Claude3.5Sonnet	Claude3.5Sonnet	Proposal of New Research Directions or Questions	1	8	9.918
10.1021_acscatal.0c03999	3	Claude3.5Sonnet	Claude3.5Sonnet	Accuracy of Information	0.884667	[0.84 0.92]	73.7864				10.1002_advs.202207756	0	Claude3.5Sonnet	Claude3.5Sonnet	Proposal of New Research Directions or Questions	1	9	7.87101
10.1021_acscatal.0c03999	3	Claude3.5Sonnet	Claude3.5Sonnet	Innovativeness of Viewpoints	0.736497	[0.66 0.81]	78.1818				10.1002_advs.202207756	0	Claude3.5Sonnet	Claude3.5Sonnet	Proposal of New Research Directions or Questions	1	10	0
10.1021_acscatal.0c03999	3	Claude3.5Sonnet	Claude3.5Sonnet	Integration of Interdisciplinary Perspectives	0.458932	[0.35 0.58]	83.3333				10.1002_advs.202207756	0	Claude3.5Sonnet	Claude3.5Sonnet	Quality of Introduction and Conclusion	1	0	9.974
10.1021_acscatal.0c03999	3	Claude3.5Sonnet	Claude3.5Sonnet	Clarity of Logical Structure	0.692219	[0.56 0.8 ]	85.8974				10.1002_advs.202207756	0	Claude3.5Sonnet	Claude3.5Sonnet	Quality of Introduction and Conclusion	1	1	9.74114
10.1021_acscatal.0c03999	3	Claude3.5Sonnet	Claude3.5Sonnet	Reasonableness of Chapter Arrangement	0.70769	[0.59 0.8 ]	84.8485				10.1002_advs.202207756	0	Claude3.5Sonnet	Claude3.5Sonnet	Quality of Introduction and Conclusion	1	2	9.52388
10.1021_acscatal.0c03999	3	Claude3.5Sonnet	Claude3.5Sonnet	Quality of Introduction and Conclusion	0.796454	[0.73 0.86]	76.3636				10.1002_advs.202207756	0	Claude3.5Sonnet	Claude3.5Sonnet	Quality of Introduction and Conclusion	1	3	9.68962
10.1021_acscatal.0c03999	3	Claude3.5Sonnet	Claude3.5Sonnet	Accuracy and Completeness of Citations	0.929853	[0.9 0.96]	76.3514				10.1002_advs.202207756	0	Claude3.5Sonnet	Claude3.5Sonnet	Quality of Introduction and Conclusion	1	4	9.85736
10.1021_acscatal.0c03999	3	Claude3.5Sonnet	Claude3.5Sonnet	Timeliness and Relevance of References	0.834176	[0.77 0.89]	65.1685				10.1002_advs.202207756	0	Claude3.5Sonnet	Claude3.5Sonnet	Quality of Introduction and Conclusion	1	5	10
10.1021_acscatal.0c03999	3	Claude3.5Sonnet	Claude3.5Sonnet	Avoidance of Plagiarism and Appropriate Citation	0.866731	[0.82 0.91]	43.75				10.1002_advs.202207756	0	Claude3.5Sonnet	Claude3.5Sonnet	Quality of Introduction and Conclusion	1	6	9.97282
10.1021_acscatal.0c03999	3	Claude3.5Sonnet	Claude3.5Sonnet	Critical Analysis of Existing Research	0.813297	[0.75 0.87]	76.9697				10.1002_advs.202207756	0	Claude3.5Sonnet	Claude3.5Sonnet	Quality of Introduction and Conclusion	1	7	9.66004
10.1021_acscatal.0c03999	3	Claude3.5Sonnet	Claude3.5Sonnet	Proposal of New Research Directions or Questions	0.88081	[0.84 0.92]	78.1818				10.1002_advs.202207756	0	Claude3.5Sonnet	Claude3.5Sonnet	Quality of Introduction and Conclusion	1	8	9.92759
10.1021_acscatal.0c03999	3	Claude3.5Sonnet	Claude3.5Sonnet	Potential Contribution to the Field	0.743785	[0.66 0.82]	79.4872				10.1002_advs.202207756	0	Claude3.5Sonnet	Claude3.5Sonnet	Quality of Introduction and Conclusion	1	9	9.68762
10.1021_acscatal.0c03999	3	Claude3.5Sonnet	Claude3.5Sonnet	Clarity of Research Method Description	0.736772	[0.65 0.82]	82.9787				10.1002_advs.202207756	0	Claude3.5Sonnet	Claude3.5Sonnet	Quality of Introduction and Conclusion	1	10	0
10.1021_acscatal.0c03999	3	Claude3.5Sonnet	Claude3.5Sonnet	Rationality of Method Selection	0.701085	[0.61 0.79]	69.0909				10.1002_advs.202207756	0	Claude3.5Sonnet	Claude3.5Sonnet	Rationality of Method Selection	1	0	9.42668
10.1021_acscatal.0c03999	3	Claude3.5Sonnet	Claude3.5Sonnet	Rigor of Research Design	0.751623	[0.67 0.83]	70.5882				10.1002_advs.202207756	0	Claude3.5Sonnet	Claude3.5Sonnet	Rationality of Method Selection	1	1	9.24801
10.1021_acscatal.0c03999	3	Claude3.5Sonnet	Claude3.5Sonnet	Inclusion of Latest Research Results	0.75926	[0.67 0.84]	78.1818				10.1002_advs.202207756	0	Claude3.5Sonnet	Claude3.5Sonnet	Rationality of Method Selection	1	2	9.30228
10.1021_acscatal.0c03999	3	Claude3.5Sonnet	Claude3.5Sonnet	Reflection of Current Research Hotspots	0.498786	[0.39 0.62]	79.8742				10.1002_advs.202207756	0	Claude3.5Sonnet	Claude3.5Sonnet	Rationality of Method Selection	1	3	9.54654
10.1021_acscatal.0c03999	3	Claude3.5Sonnet	Claude3.5Sonnet	Fluency of Language Expression	0.643139	[0.54 0.74]	90.3846				10.1002_advs.202207756	0	Claude3.5Sonnet	Claude3.5Sonnet	Rationality of Method Selection	1	4	9.2426
10.1021_acscatal.0c03999	3	Claude3.5Sonnet	Claude3.5Sonnet	Appropriateness of Professional Terminology Use	0.715424	[0.62 0.8 ]	62.0253				10.1002_advs.202207756	0	Claude3.5Sonnet	Claude3.5Sonnet	Rationality of Method Selection	1	5	9.51822
10.1021_acscatal.0c03999	3	Claude3.5Sonnet	Claude3.5Sonnet	Conciseness of Expression	0.790086	[0.71 0.86]	78.7879				10.1002_advs.202207756	0	Claude3.5Sonnet	Claude3.5Sonnet	Rationality of Method Selection	1	6	9.67867
10.1021_acscatal.0c03999	3	Claude3.5Sonnet	Claude3.5Sonnet	Practical Application Potential of Research Results	0.712798	[0.63 0.8 ]	79.4326				10.1002_advs.202207756	0	Claude3.5Sonnet	Claude3.5Sonnet	Rationality of Method Selection	1	7	8.99601
10.1021_acscatal.0c03999	3	Claude3.5Sonnet	Claude3.5Sonnet	Feasibility of Proposed Suggestions	0.831137	[0.77 0.88]	74.5455				10.1002_advs.202207756	0	Claude3.5Sonnet	Claude3.5Sonnet	Rationality of Method Selection	1	8	9.41182
10.1021_acscatal.0c03999	3	Claude3.5Sonnet	Claude3.5Sonnet	Logic of Argumentation	0.736834	[0.64 0.82]	85.4545				10.1002_advs.202207756	0	Claude3.5Sonnet	Claude3.5Sonnet	Rationality of Method Selection	1	9	10
10.1021_acscatal.0c03999	3	Claude3.5Sonnet	Claude3.5Sonnet	Multi-angle Analysis of Problems	0.551774	[0.44 0.67]	79.3939				10.1002_advs.202207756	0	Claude3.5Sonnet	Claude3.5Sonnet	Rationality of Method Selection	1	10	0
10.1021_acscatal.0c03999	3	Claude3.5Sonnet	Claude3.5Sonnet	Identification and Discussion of Research Limitations	0.775232	[0.7 0.84]	70.6294				10.1002_advs.202207756	0	Claude3.5Sonnet	Claude3.5Sonnet	Reasonableness of Chapter Arrangement	1	0	3.16234
10.1021_acscatal.0c03999	4	Claude3.5Sonnet	Claude3.5Sonnet	Topic Relevance	0.730621	[0.65 0.81]	76.7296				10.1002_advs.202207756	0	Claude3.5Sonnet	Claude3.5Sonnet	Reasonableness of Chapter Arrangement	1	1	2.9115
10.1021_acscatal.0c03999	4	Claude3.5Sonnet	Claude3.5Sonnet	Comprehensiveness of Information	0.897086	[0.85 0.93]	80				10.1002_advs.202207756	0	Claude3.5Sonnet	Claude3.5Sonnet	Reasonableness of Chapter Arrangement	1	2	2.61024
10.1021_acscatal.0c03999	4	Claude3.5Sonnet	Claude3.5Sonnet	Accuracy of Information	0.918544	[0.89 0.95]	38.8889				10.1002_advs.202207756	0	Claude3.5Sonnet	Claude3.5Sonnet	Reasonableness of Chapter Arrangement	1	3	4.9202
10.1021_acscatal.0c03999	4	Claude3.5Sonnet	Claude3.5Sonnet	Innovativeness of Viewpoints	0.78728	[0.72 0.85]	84.2424				10.1002_advs.202207756	0	Claude3.5Sonnet	Claude3.5Sonnet	Reasonableness of Chapter Arrangement	1	4	3.62905
10.1021_acscatal.0c03999	4	Claude3.5Sonnet	Claude3.5Sonnet	Integration of Interdisciplinary Perspectives	0.637859	[0.54 0.74]	74.359				10.1002_advs.202207756	0	Claude3.5Sonnet	Claude3.5Sonnet	Reasonableness of Chapter Arrangement	1	5	6.08632
10.1021_acscatal.0c03999	4	Claude3.5Sonnet	Claude3.5Sonnet	Clarity of Logical Structure	0.620656	[0.44 0.76]	82.6923				10.1002_advs.202207756	0	Claude3.5Sonnet	Claude3.5Sonnet	Reasonableness of Chapter Arrangement	1	6	5.30645
10.1021_acscatal.0c03999	4	Claude3.5Sonnet	Claude3.5Sonnet	Reasonableness of Chapter Arrangement	0.655341	[0.51 0.77]	80.3797				10.1002_advs.202207756	0	Claude3.5Sonnet	Claude3.5Sonnet	Reasonableness of Chapter Arrangement	1	7	2.66494
10.1021_acscatal.0c03999	4	Claude3.5Sonnet	Claude3.5Sonnet	Quality of Introduction and Conclusion	0.841375	[0.78 0.89]	69.697				10.1002_advs.202207756	0	Claude3.5Sonnet	Claude3.5Sonnet	Reasonableness of Chapter Arrangement	1	8	5.61948
10.1021_acscatal.0c03999	4	Claude3.5Sonnet	Claude3.5Sonnet	Accuracy and Completeness of Citations	0.949588	[0.93 0.97]	73.2283				10.1002_advs.202207756	0	Claude3.5Sonnet	Claude3.5Sonnet	Reasonableness of Chapter Arrangement	1	9	10
10.1021_acscatal.0c03999	4	Claude3.5Sonnet	Claude3.5Sonnet	Timeliness and Relevance of References	0.922269	[0.89 0.95]	47.9167				10.1002_advs.202207756	0	Claude3.5Sonnet	Claude3.5Sonnet	Reasonableness of Chapter Arrangement	1	10	0
10.1021_acscatal.0c03999	4	Claude3.5Sonnet	Claude3.5Sonnet	Avoidance of Plagiarism and Appropriate Citation	0.910719	[0.88 0.94]	27.2727				10.1002_advs.202207756	0	Claude3.5Sonnet	Claude3.5Sonnet	Reflection of Current Research Hotspots	1	0	9.89982
10.1021_acscatal.0c03999	4	Claude3.5Sonnet	Claude3.5Sonnet	Critical Analysis of Existing Research	0.807757	[0.74 0.87]	76.9697				10.1002_advs.202207756	0	Claude3.5Sonnet	Claude3.5Sonnet	Reflection of Current Research Hotspots	1	1	9.75063
10.1021_acscatal.0c03999	4	Claude3.5Sonnet	Claude3.5Sonnet	Proposal of New Research Directions or Questions	0.870577	[0.82 0.91]	77.5758				10.1002_advs.202207756	0	Claude3.5Sonnet	Claude3.5Sonnet	Reflection of Current Research Hotspots	1	2	9.87994
10.1021_acscatal.0c03999	4	Claude3.5Sonnet	Claude3.5Sonnet	Potential Contribution to the Field	0.73639	[0.65 0.82]	80.5195				10.1002_advs.202207756	0	Claude3.5Sonnet	Claude3.5Sonnet	Reflection of Current Research Hotspots	1	3	10
10.1021_acscatal.0c03999	4	Claude3.5Sonnet	Claude3.5Sonnet	Clarity of Research Method Description	0.743649	[0.66 0.82]	62.2222				10.1002_advs.202207756	0	Claude3.5Sonnet	Claude3.5Sonnet	Reflection of Current Research Hotspots	1	4	9.95964
10.1021_acscatal.0c03999	4	Claude3.5Sonnet	Claude3.5Sonnet	Rationality of Method Selection	0.528383	[0.43 0.64]	45.7143				10.1002_advs.202207756	0	Claude3.5Sonnet	Claude3.5Sonnet	Reflection of Current Research Hotspots	1	5	9.98722
10.1021_acscatal.0c03999	4	Claude3.5Sonnet	Claude3.5Sonnet	Rigor of Research Design	0.600544	[0.5 0.7]	57.1429				10.1002_advs.202207756	0	Claude3.5Sonnet	Claude3.5Sonnet	Reflection of Current Research Hotspots	1	6	9.99346
10.1021_acscatal.0c03999	4	Claude3.5Sonnet	Claude3.5Sonnet	Inclusion of Latest Research Results	0.877406	[0.83 0.92]	71.4286				10.1002_advs.202207756	0	Claude3.5Sonnet	Claude3.5Sonnet	Reflection of Current Research Hotspots	1	7	9.74814
10.1021_acscatal.0c03999	4	Claude3.5Sonnet	Claude3.5Sonnet	Reflection of Current Research Hotspots	0.667083	[0.56 0.77]	63.2911				10.1002_advs.202207756	0	Claude3.5Sonnet	Claude3.5Sonnet	Reflection of Current Research Hotspots	1	8	9.99158
10.1021_acscatal.0c03999	4	Claude3.5Sonnet	Claude3.5Sonnet	Fluency of Language Expression	0.610855	[0.46 0.74]	84.8485				10.1002_advs.202207756	0	Claude3.5Sonnet	Claude3.5Sonnet	Reflection of Current Research Hotspots	1	9	9.89141
10.1021_acscatal.0c03999	4	Claude3.5Sonnet	Claude3.5Sonnet	Appropriateness of Professional Terminology Use	0.8384	[0.78 0.89]	57.3333				10.1002_advs.202207756	0	Claude3.5Sonnet	Claude3.5Sonnet	Reflection of Current Research Hotspots	1	10	0
10.1021_acscatal.0c03999	4	Claude3.5Sonnet	Claude3.5Sonnet	Conciseness of Expression	0.458261	[0.35 0.58]	89.0909				10.1002_advs.202207756	0	Claude3.5Sonnet	Claude3.5Sonnet	Rigor of Research Design	1	0	8.29044
10.1021_acscatal.0c03999	4	Claude3.5Sonnet	Claude3.5Sonnet	Practical Application Potential of Research Results	0.73769	[0.66 0.81]	81.0127				10.1002_advs.202207756	0	Claude3.5Sonnet	Claude3.5Sonnet	Rigor of Research Design	1	1	7.67195
10.1021_acscatal.0c03999	4	Claude3.5Sonnet	Claude3.5Sonnet	Feasibility of Proposed Suggestions	0.819503	[0.76 0.88]	80				10.1002_advs.202207756	0	Claude3.5Sonnet	Claude3.5Sonnet	Rigor of Research Design	1	2	7.65568
10.1021_acscatal.0c03999	4	Claude3.5Sonnet	Claude3.5Sonnet	Logic of Argumentation	0.658117	[0.53 0.77]	80.6061				10.1002_advs.202207756	0	Claude3.5Sonnet	Claude3.5Sonnet	Rigor of Research Design	1	3	8.18653
10.1021_acscatal.0c03999	4	Claude3.5Sonnet	Claude3.5Sonnet	Multi-angle Analysis of Problems	0.683363	[0.59 0.77]	81.457				10.1002_advs.202207756	0	Claude3.5Sonnet	Claude3.5Sonnet	Rigor of Research Design	1	4	7.79284
10.1021_acscatal.0c03999	4	Claude3.5Sonnet	Claude3.5Sonnet	Identification and Discussion of Research Limitations	0.639786	[0.55 0.74]	56.0976				10.1002_advs.202207756	0	Claude3.5Sonnet	Claude3.5Sonnet	Rigor of Research Design	1	5	8.31462
10.1021_acscatal.0c03999	5	Claude3.5Sonnet	Claude3.5Sonnet	Topic Relevance	0.591598	[0.49 0.7 ]	70.5882				10.1002_advs.202207756	0	Claude3.5Sonnet	Claude3.5Sonnet	Rigor of Research Design	1	6	8.4035
10.1021_acscatal.0c03999	5	Claude3.5Sonnet	Claude3.5Sonnet	Comprehensiveness of Information	0.828179	[0.77 0.88]	78.1818				10.1002_advs.202207756	0	Claude3.5Sonnet	Claude3.5Sonnet	Rigor of Research Design	1	7	7.38661
10.1021_acscatal.0c03999	5	Claude3.5Sonnet	Claude3.5Sonnet	Accuracy of Information	0.900995	[0.86 0.93]	51.9231				10.1002_advs.202207756	0	Claude3.5Sonnet	Claude3.5Sonnet	Rigor of Research Design	1	8	7.85989
10.1021_acscatal.0c03999	5	Claude3.5Sonnet	Claude3.5Sonnet	Innovativeness of Viewpoints	0.837842	[0.78 0.89]	85.4545				10.1002_advs.202207756	0	Claude3.5Sonnet	Claude3.5Sonnet	Rigor of Research Design	1	9	10
10.1021_acscatal.0c03999	5	Claude3.5Sonnet	Claude3.5Sonnet	Integration of Interdisciplinary Perspectives	0.846271	[0.79 0.9 ]	80.2548				10.1002_advs.202207756	0	Claude3.5Sonnet	Claude3.5Sonnet	Rigor of Research Design	1	10	0
10.1021_acscatal.0c03999	5	Claude3.5Sonnet	Claude3.5Sonnet	Clarity of Logical Structure	0.717307	[0.57 0.82]	81.2121				10.1002_advs.202207756	0	Claude3.5Sonnet	Claude3.5Sonnet	Timeliness and Relevance of References	1	0	9.84559
10.1021_acscatal.0c03999	5	Claude3.5Sonnet	Claude3.5Sonnet	Reasonableness of Chapter Arrangement	0.674367	[0.54 0.78]	78.7879				10.1002_advs.202207756	0	Claude3.5Sonnet	Claude3.5Sonnet	Timeliness and Relevance of References	1	1	9.84998
10.1021_acscatal.0c03999	5	Claude3.5Sonnet	Claude3.5Sonnet	Quality of Introduction and Conclusion	0.895123	[0.85 0.93]	75				10.1002_advs.202207756	0	Claude3.5Sonnet	Claude3.5Sonnet	Timeliness and Relevance of References	1	2	9.83718
10.1021_acscatal.0c03999	5	Claude3.5Sonnet	Claude3.5Sonnet	Accuracy and Completeness of Citations	0.93276	[0.9 0.96]	77.3723				10.1002_advs.202207756	0	Claude3.5Sonnet	Claude3.5Sonnet	Timeliness and Relevance of References	1	3	9.84319
10.1021_acscatal.0c03999	5	Claude3.5Sonnet	Claude3.5Sonnet	Timeliness and Relevance of References	0.851571	[0.8 0.9]	70				10.1002_advs.202207756	0	Claude3.5Sonnet	Claude3.5Sonnet	Timeliness and Relevance of References	1	4	9.80996
10.1021_acscatal.0c03999	5	Claude3.5Sonnet	Claude3.5Sonnet	Avoidance of Plagiarism and Appropriate Citation	0.875282	[0.83 0.92]	35.7143				10.1002_advs.202207756	0	Claude3.5Sonnet	Claude3.5Sonnet	Timeliness and Relevance of References	1	5	9.7777
10.1021_acscatal.0c03999	5	Claude3.5Sonnet	Claude3.5Sonnet	Critical Analysis of Existing Research	0.806525	[0.74 0.87]	77.7027				10.1002_advs.202207756	0	Claude3.5Sonnet	Claude3.5Sonnet	Timeliness and Relevance of References	1	6	9.89067
10.1021_acscatal.0c03999	5	Claude3.5Sonnet	Claude3.5Sonnet	Proposal of New Research Directions or Questions	0.927161	[0.9 0.95]	81.8182				10.1002_advs.202207756	0	Claude3.5Sonnet	Claude3.5Sonnet	Timeliness and Relevance of References	1	7	9.80309
10.1021_acscatal.0c03999	5	Claude3.5Sonnet	Claude3.5Sonnet	Potential Contribution to the Field	0.820153	[0.76 0.88]	77.5641				10.1002_advs.202207756	0	Claude3.5Sonnet	Claude3.5Sonnet	Timeliness and Relevance of References	1	8	9.90836
10.1021_acscatal.0c03999	5	Claude3.5Sonnet	Claude3.5Sonnet	Clarity of Research Method Description	0.885538	[0.83 0.93]	78.3582				10.1002_advs.202207756	0	Claude3.5Sonnet	Claude3.5Sonnet	Timeliness and Relevance of References	1	9	10
10.1021_acscatal.0c03999	5	Claude3.5Sonnet	Claude3.5Sonnet	Rationality of Method Selection	0.771464	[0.7 0.84]	51.7241				10.1002_advs.202207756	0	Claude3.5Sonnet	Claude3.5Sonnet	Timeliness and Relevance of References	1	10	0
10.1021_acscatal.0c03999	5	Claude3.5Sonnet	Claude3.5Sonnet	Rigor of Research Design	0.849411	[0.79 0.9 ]	53.125				10.1002_advs.202207756	0	Claude3.5Sonnet	Claude3.5Sonnet	Topic Relevance	1	0	5.14208
10.1021_acscatal.0c03999	5	Claude3.5Sonnet	Claude3.5Sonnet	Inclusion of Latest Research Results	0.826132	[0.76 0.88]	75.9124				10.1002_advs.202207756	0	Claude3.5Sonnet	Claude3.5Sonnet	Topic Relevance	1	1	4.99203
10.1021_acscatal.0c03999	5	Claude3.5Sonnet	Claude3.5Sonnet	Reflection of Current Research Hotspots	0.72321	[0.63 0.81]	82.3899				10.1002_advs.202207756	0	Claude3.5Sonnet	Claude3.5Sonnet	Topic Relevance	1	2	4.03
10.1021_acscatal.0c03999	5	Claude3.5Sonnet	Claude3.5Sonnet	Fluency of Language Expression	0.631848	[0.5 0.75]	86.4662				10.1002_advs.202207756	0	Claude3.5Sonnet	Claude3.5Sonnet	Topic Relevance	1	3	7.35096
10.1021_acscatal.0c03999	5	Claude3.5Sonnet	Claude3.5Sonnet	Appropriateness of Professional Terminology Use	0.664738	[0.56 0.76]	49.1525				10.1002_advs.202207756	0	Claude3.5Sonnet	Claude3.5Sonnet	Topic Relevance	1	4	6.24717
10.1021_acscatal.0c03999	5	Claude3.5Sonnet	Claude3.5Sonnet	Conciseness of Expression	0.658979	[0.52 0.77]	90.9091				10.1002_advs.202207756	0	Claude3.5Sonnet	Claude3.5Sonnet	Topic Relevance	1	5	8.5273
10.1021_acscatal.0c03999	5	Claude3.5Sonnet	Claude3.5Sonnet	Practical Application Potential of Research Results	0.613487	[0.51 0.72]	80.9859				10.1002_advs.202207756	0	Claude3.5Sonnet	Claude3.5Sonnet	Topic Relevance	1	6	8.5146
10.1021_acscatal.0c03999	5	Claude3.5Sonnet	Claude3.5Sonnet	Feasibility of Proposed Suggestions	0.852368	[0.8 0.9]	81.761				10.1002_advs.202207756	0	Claude3.5Sonnet	Claude3.5Sonnet	Topic Relevance	1	7	4.71893
10.1021_acscatal.0c03999	5	Claude3.5Sonnet	Claude3.5Sonnet	Logic of Argumentation	0.759232	[0.67 0.84]	71.1111				10.1002_advs.202207756	0	Claude3.5Sonnet	Claude3.5Sonnet	Topic Relevance	1	8	8.58655
10.1021_acscatal.0c03999	5	Claude3.5Sonnet	Claude3.5Sonnet	Multi-angle Analysis of Problems	0.82639	[0.77 0.88]	81.5287				10.1002_advs.202207756	0	Claude3.5Sonnet	Claude3.5Sonnet	Topic Relevance	1	9	10
10.1021_acscatal.0c03999	5	Claude3.5Sonnet	Claude3.5Sonnet	Identification and Discussion of Research Limitations	0.695072	[0.61 0.78]	60.7143				10.1002_advs.202207756	0	Claude3.5Sonnet	Claude3.5Sonnet	Topic Relevance	1	10	0
10.1021_acscatal.0c03999	6	Claude3.5Sonnet	Claude3.5Sonnet	Topic Relevance	0.793588	[0.71 0.86]	72.6496				10.1002_advs.202207756	1	Claude3.5Sonnet	Claude3.5Sonnet	Accuracy and Completeness of Citations	1	0	9.89802
10.1021_acscatal.0c03999	6	Claude3.5Sonnet	Claude3.5Sonnet	Comprehensiveness of Information	0.873721	[0.81 0.92]	80				10.1002_advs.202207756	1	Claude3.5Sonnet	Claude3.5Sonnet	Accuracy and Completeness of Citations	1	1	9.89151
10.1021_acscatal.0c03999	6	Claude3.5Sonnet	Claude3.5Sonnet	Accuracy of Information	0.833473	[0.77 0.89]	50.7692				10.1002_advs.202207756	1	Claude3.5Sonnet	Claude3.5Sonnet	Accuracy and Completeness of Citations	1	2	9.90924
10.1021_acscatal.0c03999	6	Claude3.5Sonnet	Claude3.5Sonnet	Innovativeness of Viewpoints	0.803516	[0.74 0.86]	89.697				10.1002_advs.202207756	1	Claude3.5Sonnet	Claude3.5Sonnet	Accuracy and Completeness of Citations	1	3	9.89986
10.1021_acscatal.0c03999	6	Claude3.5Sonnet	Claude3.5Sonnet	Integration of Interdisciplinary Perspectives	0.645794	[0.55 0.74]	85.906				10.1002_advs.202207756	1	Claude3.5Sonnet	Claude3.5Sonnet	Accuracy and Completeness of Citations	1	4	9.88512
10.1021_acscatal.0c03999	6	Claude3.5Sonnet	Claude3.5Sonnet	Clarity of Logical Structure	0.713495	[0.59 0.81]	85.443				10.1002_advs.202207756	1	Claude3.5Sonnet	Claude3.5Sonnet	Accuracy and Completeness of Citations	1	5	9.8816
10.1021_acscatal.0c03999	6	Claude3.5Sonnet	Claude3.5Sonnet	Reasonableness of Chapter Arrangement	0.697482	[0.58 0.8 ]	85.9873				10.1002_advs.202207756	1	Claude3.5Sonnet	Claude3.5Sonnet	Accuracy and Completeness of Citations	1	6	9.8699
10.1021_acscatal.0c03999	6	Claude3.5Sonnet	Claude3.5Sonnet	Quality of Introduction and Conclusion	0.805449	[0.74 0.87]	80				10.1002_advs.202207756	1	Claude3.5Sonnet	Claude3.5Sonnet	Accuracy and Completeness of Citations	1	7	9.88804
10.1021_acscatal.0c03999	6	Claude3.5Sonnet	Claude3.5Sonnet	Accuracy and Completeness of Citations	0.859888	[0.8 0.91]	76.3158				10.1002_advs.202207756	1	Claude3.5Sonnet	Claude3.5Sonnet	Accuracy and Completeness of Citations	1	8	9.88482
10.1021_acscatal.0c03999	6	Claude3.5Sonnet	Claude3.5Sonnet	Timeliness and Relevance of References	0.682474	[0.58 0.78]	66.6667				10.1002_advs.202207756	1	Claude3.5Sonnet	Claude3.5Sonnet	Accuracy and Completeness of Citations	1	9	10
10.1021_acscatal.0c03999	6	Claude3.5Sonnet	Claude3.5Sonnet	Avoidance of Plagiarism and Appropriate Citation	0.709971	[0.62 0.79]	43.75				10.1002_advs.202207756	1	Claude3.5Sonnet	Claude3.5Sonnet	Accuracy and Completeness of Citations	1	10	0
10.1021_acscatal.0c03999	6	Claude3.5Sonnet	Claude3.5Sonnet	Critical Analysis of Existing Research	0.786245	[0.71 0.85]	80.6061				10.1002_advs.202207756	1	Claude3.5Sonnet	Claude3.5Sonnet	Accuracy of Information	1	0	8.72845
10.1021_acscatal.0c03999	6	Claude3.5Sonnet	Claude3.5Sonnet	Proposal of New Research Directions or Questions	0.885657	[0.84 0.92]	80.8917				10.1002_advs.202207756	1	Claude3.5Sonnet	Claude3.5Sonnet	Accuracy of Information	1	1	8.55211
10.1021_acscatal.0c03999	6	Claude3.5Sonnet	Claude3.5Sonnet	Potential Contribution to the Field	0.714925	[0.62 0.8 ]	78.9062				10.1002_advs.202207756	1	Claude3.5Sonnet	Claude3.5Sonnet	Accuracy of Information	1	2	8.3768
10.1021_acscatal.0c03999	6	Claude3.5Sonnet	Claude3.5Sonnet	Clarity of Research Method Description	0.719775	[0.63 0.8 ]	47.619				10.1002_advs.202207756	1	Claude3.5Sonnet	Claude3.5Sonnet	Accuracy of Information	1	3	8.09655
10.1021_acscatal.0c03999	6	Claude3.5Sonnet	Claude3.5Sonnet	Rationality of Method Selection	0.371851	[0.27 0.49]	52.1739				10.1002_advs.202207756	1	Claude3.5Sonnet	Claude3.5Sonnet	Accuracy of Information	1	4	8.35951
10.1021_acscatal.0c03999	6	Claude3.5Sonnet	Claude3.5Sonnet	Rigor of Research Design	0.507552	[0.41 0.62]	56.338				10.1002_advs.202207756	1	Claude3.5Sonnet	Claude3.5Sonnet	Accuracy of Information	1	5	8.12606
10.1021_acscatal.0c03999	6	Claude3.5Sonnet	Claude3.5Sonnet	Inclusion of Latest Research Results	0.654721	[0.53 0.76]	80				10.1002_advs.202207756	1	Claude3.5Sonnet	Claude3.5Sonnet	Accuracy of Information	1	6	8.30663
10.1021_acscatal.0c03999	6	Claude3.5Sonnet	Claude3.5Sonnet	Reflection of Current Research Hotspots	0.59053	[0.48 0.7 ]	78				10.1002_advs.202207756	1	Claude3.5Sonnet	Claude3.5Sonnet	Accuracy of Information	1	7	8.19449
10.1021_acscatal.0c03999	6	Claude3.5Sonnet	Claude3.5Sonnet	Fluency of Language Expression	0.506116	[0.4 0.62]	91.791				10.1002_advs.202207756	1	Claude3.5Sonnet	Claude3.5Sonnet	Accuracy of Information	1	8	7.94979
10.1021_acscatal.0c03999	6	Claude3.5Sonnet	Claude3.5Sonnet	Appropriateness of Professional Terminology Use	0.605469	[0.5 0.71]	46.0317				10.1002_advs.202207756	1	Claude3.5Sonnet	Claude3.5Sonnet	Accuracy of Information	1	9	10
10.1021_acscatal.0c03999	6	Claude3.5Sonnet	Claude3.5Sonnet	Conciseness of Expression	0.632841	[0.53 0.73]	86.0606				10.1002_advs.202207756	1	Claude3.5Sonnet	Claude3.5Sonnet	Accuracy of Information	1	10	0
10.1021_acscatal.0c03999	6	Claude3.5Sonnet	Claude3.5Sonnet	Practical Application Potential of Research Results	0.669403	[0.57 0.76]	77.8571				10.1002_advs.202207756	1	Claude3.5Sonnet	Claude3.5Sonnet	Appropriateness of Professional Terminology Use	1	0	6.37564
10.1021_acscatal.0c03999	6	Claude3.5Sonnet	Claude3.5Sonnet	Feasibility of Proposed Suggestions	0.832821	[0.77 0.89]	82.4242				10.1002_advs.202207756	1	Claude3.5Sonnet	Claude3.5Sonnet	Appropriateness of Professional Terminology Use	1	1	7.3963
10.1021_acscatal.0c03999	6	Claude3.5Sonnet	Claude3.5Sonnet	Logic of Argumentation	0.670616	[0.56 0.77]	83.0882				10.1002_advs.202207756	1	Claude3.5Sonnet	Claude3.5Sonnet	Appropriateness of Professional Terminology Use	1	2	7.08408
10.1021_acscatal.0c03999	6	Claude3.5Sonnet	Claude3.5Sonnet	Multi-angle Analysis of Problems	0.635313	[0.54 0.73]	83.0303				10.1002_advs.202207756	1	Claude3.5Sonnet	Claude3.5Sonnet	Appropriateness of Professional Terminology Use	1	3	6.89551
10.1021_acscatal.0c03999	6	Claude3.5Sonnet	Claude3.5Sonnet	Identification and Discussion of Research Limitations	0.640409	[0.54 0.74]	73.5537				10.1002_advs.202207756	1	Claude3.5Sonnet	Claude3.5Sonnet	Appropriateness of Professional Terminology Use	1	4	7.67493
10.1021_acscatal.0c03999	7	Claude3.5Sonnet	Claude3.5Sonnet	Topic Relevance	0.745528	[0.67 0.82]	77.0492				10.1002_advs.202207756	1	Claude3.5Sonnet	Claude3.5Sonnet	Appropriateness of Professional Terminology Use	1	5	7.38624
10.1021_acscatal.0c03999	7	Claude3.5Sonnet	Claude3.5Sonnet	Comprehensiveness of Information	0.873849	[0.83 0.91]	81.2121				10.1002_advs.202207756	1	Claude3.5Sonnet	Claude3.5Sonnet	Appropriateness of Professional Terminology Use	1	6	6.68972
10.1021_acscatal.0c03999	7	Claude3.5Sonnet	Claude3.5Sonnet	Accuracy of Information	0.804602	[0.74 0.87]	53.125				10.1002_advs.202207756	1	Claude3.5Sonnet	Claude3.5Sonnet	Appropriateness of Professional Terminology Use	1	7	6.66332
10.1021_acscatal.0c03999	7	Claude3.5Sonnet	Claude3.5Sonnet	Innovativeness of Viewpoints	0.695906	[0.61 0.78]	85.4545				10.1002_advs.202207756	1	Claude3.5Sonnet	Claude3.5Sonnet	Appropriateness of Professional Terminology Use	1	8	6.33574
10.1021_acscatal.0c03999	7	Claude3.5Sonnet	Claude3.5Sonnet	Integration of Interdisciplinary Perspectives	0.77808	[0.71 0.85]	82.3899				10.1002_advs.202207756	1	Claude3.5Sonnet	Claude3.5Sonnet	Appropriateness of Professional Terminology Use	1	9	10
10.1021_acscatal.0c03999	7	Claude3.5Sonnet	Claude3.5Sonnet	Clarity of Logical Structure	0.645947	[0.46 0.78]	87.8788				10.1002_advs.202207756	1	Claude3.5Sonnet	Claude3.5Sonnet	Appropriateness of Professional Terminology Use	1	10	0
10.1021_acscatal.0c03999	7	Claude3.5Sonnet	Claude3.5Sonnet	Reasonableness of Chapter Arrangement	0.716411	[0.58 0.82]	87.8788				10.1002_advs.202207756	1	Claude3.5Sonnet	Claude3.5Sonnet	Avoidance of Plagiarism and Appropriate Citation	1	0	9.93278
10.1021_acscatal.0c03999	7	Claude3.5Sonnet	Claude3.5Sonnet	Quality of Introduction and Conclusion	0.820738	[0.76 0.88]	78.7879				10.1002_advs.202207756	1	Claude3.5Sonnet	Claude3.5Sonnet	Avoidance of Plagiarism and Appropriate Citation	1	1	9.96177
10.1021_acscatal.0c03999	7	Claude3.5Sonnet	Claude3.5Sonnet	Accuracy and Completeness of Citations	0.887916	[0.84 0.93]	85.4305				10.1002_advs.202207756	1	Claude3.5Sonnet	Claude3.5Sonnet	Avoidance of Plagiarism and Appropriate Citation	1	2	9.94373
10.1021_acscatal.0c03999	7	Claude3.5Sonnet	Claude3.5Sonnet	Timeliness and Relevance of References	0.778504	[0.71 0.85]	62.6866				10.1002_advs.202207756	1	Claude3.5Sonnet	Claude3.5Sonnet	Avoidance of Plagiarism and Appropriate Citation	1	3	9.94948
10.1021_acscatal.0c03999	7	Claude3.5Sonnet	Claude3.5Sonnet	Avoidance of Plagiarism and Appropriate Citation	0.767161	[0.69 0.84]	28.5714				10.1002_advs.202207756	1	Claude3.5Sonnet	Claude3.5Sonnet	Avoidance of Plagiarism and Appropriate Citation	1	4	9.90994
10.1021_acscatal.0c03999	7	Claude3.5Sonnet	Claude3.5Sonnet	Critical Analysis of Existing Research	0.761521	[0.69 0.83]	83.4395				10.1002_advs.202207756	1	Claude3.5Sonnet	Claude3.5Sonnet	Avoidance of Plagiarism and Appropriate Citation	1	5	9.90189
10.1021_acscatal.0c03999	7	Claude3.5Sonnet	Claude3.5Sonnet	Proposal of New Research Directions or Questions	0.908246	[0.87 0.94]	84.8485				10.1002_advs.202207756	1	Claude3.5Sonnet	Claude3.5Sonnet	Avoidance of Plagiarism and Appropriate Citation	1	6	9.89147
10.1021_acscatal.0c03999	7	Claude3.5Sonnet	Claude3.5Sonnet	Potential Contribution to the Field	0.757386	[0.68 0.83]	78.8079				10.1002_advs.202207756	1	Claude3.5Sonnet	Claude3.5Sonnet	Avoidance of Plagiarism and Appropriate Citation	1	7	9.91233
10.1021_acscatal.0c03999	7	Claude3.5Sonnet	Claude3.5Sonnet	Clarity of Research Method Description	0.784732	[0.7 0.85]	73.6842				10.1002_advs.202207756	1	Claude3.5Sonnet	Claude3.5Sonnet	Avoidance of Plagiarism and Appropriate Citation	1	8	9.90467
10.1021_acscatal.0c03999	7	Claude3.5Sonnet	Claude3.5Sonnet	Rationality of Method Selection	0.519302	[0.42 0.63]	48				10.1002_advs.202207756	1	Claude3.5Sonnet	Claude3.5Sonnet	Avoidance of Plagiarism and Appropriate Citation	1	9	10
10.1021_acscatal.0c03999	7	Claude3.5Sonnet	Claude3.5Sonnet	Rigor of Research Design	0.587862	[0.49 0.69]	65.5172				10.1002_advs.202207756	1	Claude3.5Sonnet	Claude3.5Sonnet	Avoidance of Plagiarism and Appropriate Citation	1	10	0
10.1021_acscatal.0c03999	7	Claude3.5Sonnet	Claude3.5Sonnet	Inclusion of Latest Research Results	0.794646	[0.72 0.86]	73.5043				10.1002_advs.202207756	1	Claude3.5Sonnet	Claude3.5Sonnet	Clarity of Logical Structure	1	0	9.74196
10.1021_acscatal.0c03999	7	Claude3.5Sonnet	Claude3.5Sonnet	Reflection of Current Research Hotspots	0.503465	[0.4 0.62]	84.2767				10.1002_advs.202207756	1	Claude3.5Sonnet	Claude3.5Sonnet	Clarity of Logical Structure	1	1	9.35183
10.1021_acscatal.0c03999	7	Claude3.5Sonnet	Claude3.5Sonnet	Fluency of Language Expression	0.624342	[0.47 0.75]	90.2985				10.1002_advs.202207756	1	Claude3.5Sonnet	Claude3.5Sonnet	Clarity of Logical Structure	1	2	9.92114
10.1021_acscatal.0c03999	7	Claude3.5Sonnet	Claude3.5Sonnet	Appropriateness of Professional Terminology Use	0.713509	[0.63 0.8 ]	54.5455				10.1002_advs.202207756	1	Claude3.5Sonnet	Claude3.5Sonnet	Clarity of Logical Structure	1	3	9.73899
10.1021_acscatal.0c03999	7	Claude3.5Sonnet	Claude3.5Sonnet	Conciseness of Expression	0.584083	[0.41 0.72]	90.9091				10.1002_advs.202207756	1	Claude3.5Sonnet	Claude3.5Sonnet	Clarity of Logical Structure	1	4	9.76793
10.1021_acscatal.0c03999	7	Claude3.5Sonnet	Claude3.5Sonnet	Practical Application Potential of Research Results	0.67915	[0.59 0.77]	78.7879				10.1002_advs.202207756	1	Claude3.5Sonnet	Claude3.5Sonnet	Clarity of Logical Structure	1	5	9.87951
10.1021_acscatal.0c03999	7	Claude3.5Sonnet	Claude3.5Sonnet	Feasibility of Proposed Suggestions	0.856127	[0.8 0.9]	82.4242				10.1002_advs.202207756	1	Claude3.5Sonnet	Claude3.5Sonnet	Clarity of Logical Structure	1	6	9.85084
10.1021_acscatal.0c03999	7	Claude3.5Sonnet	Claude3.5Sonnet	Logic of Argumentation	0.668404	[0.54 0.77]	85				10.1002_advs.202207756	1	Claude3.5Sonnet	Claude3.5Sonnet	Clarity of Logical Structure	1	7	9.72366
10.1021_acscatal.0c03999	7	Claude3.5Sonnet	Claude3.5Sonnet	Multi-angle Analysis of Problems	0.788788	[0.72 0.85]	78.1818				10.1002_advs.202207756	1	Claude3.5Sonnet	Claude3.5Sonnet	Clarity of Logical Structure	1	8	9.82696
10.1021_acscatal.0c03999	7	Claude3.5Sonnet	Claude3.5Sonnet	Identification and Discussion of Research Limitations	0.722631	[0.64 0.8 ]	70.4082				10.1002_advs.202207756	1	Claude3.5Sonnet	Claude3.5Sonnet	Clarity of Logical Structure	1	9	10
10.1021_acscatal.0c03999	8	Claude3.5Sonnet	Claude3.5Sonnet	Topic Relevance	0.726998	[0.63 0.81]	76.9231				10.1002_advs.202207756	1	Claude3.5Sonnet	Claude3.5Sonnet	Clarity of Logical Structure	1	10	0
10.1021_acscatal.0c03999	8	Claude3.5Sonnet	Claude3.5Sonnet	Comprehensiveness of Information	0.884214	[0.83 0.93]	87.8788				10.1002_advs.202207756	1	Claude3.5Sonnet	Claude3.5Sonnet	Clarity of Research Method Description	1	0	6.41313
10.1021_acscatal.0c03999	8	Claude3.5Sonnet	Claude3.5Sonnet	Accuracy of Information	0.919812	[0.89 0.95]	68.1818				10.1002_advs.202207756	1	Claude3.5Sonnet	Claude3.5Sonnet	Clarity of Research Method Description	1	1	6.95219
10.1021_acscatal.0c03999	8	Claude3.5Sonnet	Claude3.5Sonnet	Innovativeness of Viewpoints	0.850954	[0.8 0.9]	77.7778				10.1002_advs.202207756	1	Claude3.5Sonnet	Claude3.5Sonnet	Clarity of Research Method Description	1	2	7.28047
10.1021_acscatal.0c03999	8	Claude3.5Sonnet	Claude3.5Sonnet	Integration of Interdisciplinary Perspectives	0.822985	[0.76 0.88]	84.8485				10.1002_advs.202207756	1	Claude3.5Sonnet	Claude3.5Sonnet	Clarity of Research Method Description	1	3	5.39666
10.1021_acscatal.0c03999	8	Claude3.5Sonnet	Claude3.5Sonnet	Clarity of Logical Structure	0.732918	[0.61 0.83]	78.3439				10.1002_advs.202207756	1	Claude3.5Sonnet	Claude3.5Sonnet	Clarity of Research Method Description	1	4	7.39522
10.1021_acscatal.0c03999	8	Claude3.5Sonnet	Claude3.5Sonnet	Reasonableness of Chapter Arrangement	0.741753	[0.64 0.82]	80.4054				10.1002_advs.202207756	1	Claude3.5Sonnet	Claude3.5Sonnet	Clarity of Research Method Description	1	5	7.14227
10.1021_acscatal.0c03999	8	Claude3.5Sonnet	Claude3.5Sonnet	Quality of Introduction and Conclusion	0.840218	[0.78 0.89]	70.9091				10.1002_advs.202207756	1	Claude3.5Sonnet	Claude3.5Sonnet	Clarity of Research Method Description	1	6	6.48856
10.1021_acscatal.0c03999	8	Claude3.5Sonnet	Claude3.5Sonnet	Accuracy and Completeness of Citations	0.963123	[0.95 0.98]	77.6				10.1002_advs.202207756	1	Claude3.5Sonnet	Claude3.5Sonnet	Clarity of Research Method Description	1	7	6.92142
10.1021_acscatal.0c03999	8	Claude3.5Sonnet	Claude3.5Sonnet	Timeliness and Relevance of References	0.925	[0.89 0.95]	77.4194				10.1002_advs.202207756	1	Claude3.5Sonnet	Claude3.5Sonnet	Clarity of Research Method Description	1	8	6.99435
10.1021_acscatal.0c03999	8	Claude3.5Sonnet	Claude3.5Sonnet	Avoidance of Plagiarism and Appropriate Citation	0.924499	[0.89 0.95]	30.7692				10.1002_advs.202207756	1	Claude3.5Sonnet	Claude3.5Sonnet	Clarity of Research Method Description	1	9	10
10.1021_acscatal.0c03999	8	Claude3.5Sonnet	Claude3.5Sonnet	Critical Analysis of Existing Research	0.866921	[0.82 0.91]	74.5455				10.1002_advs.202207756	1	Claude3.5Sonnet	Claude3.5Sonnet	Clarity of Research Method Description	1	10	0
10.1021_acscatal.0c03999	8	Claude3.5Sonnet	Claude3.5Sonnet	Proposal of New Research Directions or Questions	0.909152	[0.87 0.94]	75.7576				10.1002_advs.202207756	1	Claude3.5Sonnet	Claude3.5Sonnet	Comprehensiveness of Information	1	0	9.63246
10.1021_acscatal.0c03999	8	Claude3.5Sonnet	Claude3.5Sonnet	Potential Contribution to the Field	0.859774	[0.8 0.91]	77.0701				10.1002_advs.202207756	1	Claude3.5Sonnet	Claude3.5Sonnet	Comprehensiveness of Information	1	1	9.73936
10.1021_acscatal.0c03999	8	Claude3.5Sonnet	Claude3.5Sonnet	Clarity of Research Method Description	0.803867	[0.74 0.86]	35.2941				10.1002_advs.202207756	1	Claude3.5Sonnet	Claude3.5Sonnet	Comprehensiveness of Information	1	2	9.97426
10.1021_acscatal.0c03999	8	Claude3.5Sonnet	Claude3.5Sonnet	Rationality of Method Selection	0.615909	[0.52 0.72]	55.5556				10.1002_advs.202207756	1	Claude3.5Sonnet	Claude3.5Sonnet	Comprehensiveness of Information	1	3	9.56606
10.1021_acscatal.0c03999	8	Claude3.5Sonnet	Claude3.5Sonnet	Rigor of Research Design	0.635787	[0.54 0.73]	48.7805				10.1002_advs.202207756	1	Claude3.5Sonnet	Claude3.5Sonnet	Comprehensiveness of Information	1	4	10
10.1021_acscatal.0c03999	8	Claude3.5Sonnet	Claude3.5Sonnet	Inclusion of Latest Research Results	0.89456	[0.85 0.93]	76.5152				10.1002_advs.202207756	1	Claude3.5Sonnet	Claude3.5Sonnet	Comprehensiveness of Information	1	5	9.97715
10.1021_acscatal.0c03999	8	Claude3.5Sonnet	Claude3.5Sonnet	Reflection of Current Research Hotspots	0.789354	[0.69 0.86]	74.4966				10.1002_advs.202207756	1	Claude3.5Sonnet	Claude3.5Sonnet	Comprehensiveness of Information	1	6	9.83864
10.1021_acscatal.0c03999	8	Claude3.5Sonnet	Claude3.5Sonnet	Fluency of Language Expression	0.669016	[0.55 0.77]	85.4015				10.1002_advs.202207756	1	Claude3.5Sonnet	Claude3.5Sonnet	Comprehensiveness of Information	1	7	9.71724
10.1021_acscatal.0c03999	8	Claude3.5Sonnet	Claude3.5Sonnet	Appropriateness of Professional Terminology Use	0.713021	[0.63 0.8 ]	59.1837				10.1002_advs.202207756	1	Claude3.5Sonnet	Claude3.5Sonnet	Comprehensiveness of Information	1	8	9.91671
10.1021_acscatal.0c03999	8	Claude3.5Sonnet	Claude3.5Sonnet	Conciseness of Expression	0.708753	[0.57 0.81]	90.9091				10.1002_advs.202207756	1	Claude3.5Sonnet	Claude3.5Sonnet	Comprehensiveness of Information	1	9	9.97084
10.1021_acscatal.0c03999	8	Claude3.5Sonnet	Claude3.5Sonnet	Practical Application Potential of Research Results	0.881046	[0.83 0.92]	84.2424				10.1002_advs.202207756	1	Claude3.5Sonnet	Claude3.5Sonnet	Comprehensiveness of Information	1	10	0
10.1021_acscatal.0c03999	8	Claude3.5Sonnet	Claude3.5Sonnet	Feasibility of Proposed Suggestions	0.873898	[0.83 0.91]	77.5758				10.1002_advs.202207756	1	Claude3.5Sonnet	Claude3.5Sonnet	Conciseness of Expression	1	0	6.97035
10.1021_acscatal.0c03999	8	Claude3.5Sonnet	Claude3.5Sonnet	Logic of Argumentation	0.71968	[0.61 0.81]	80.4348				10.1002_advs.202207756	1	Claude3.5Sonnet	Claude3.5Sonnet	Conciseness of Expression	1	1	3.13527
10.1021_acscatal.0c03999	8	Claude3.5Sonnet	Claude3.5Sonnet	Multi-angle Analysis of Problems	0.852218	[0.79 0.9 ]	81.6456				10.1002_advs.202207756	1	Claude3.5Sonnet	Claude3.5Sonnet	Conciseness of Expression	1	2	5.42394
10.1021_acscatal.0c03999	8	Claude3.5Sonnet	Claude3.5Sonnet	Identification and Discussion of Research Limitations	0.82559	[0.76 0.88]	75.1515				10.1002_advs.202207756	1	Claude3.5Sonnet	Claude3.5Sonnet	Conciseness of Expression	1	3	5.72194
10.1021_acscatal.0c03999	9	Claude3.5Sonnet	Claude3.5Sonnet	Topic Relevance	0.629831	[0.51 0.74]	78.7879				10.1002_advs.202207756	1	Claude3.5Sonnet	Claude3.5Sonnet	Conciseness of Expression	1	4	7.02267
10.1021_acscatal.0c03999	9	Claude3.5Sonnet	Claude3.5Sonnet	Comprehensiveness of Information	0.840269	[0.73 0.91]	75.1515				10.1002_advs.202207756	1	Claude3.5Sonnet	Claude3.5Sonnet	Conciseness of Expression	1	5	4.04553
10.1021_acscatal.0c03999	9	Claude3.5Sonnet	Claude3.5Sonnet	Accuracy of Information	0.893453	[0.85 0.93]	66.3366				10.1002_advs.202207756	1	Claude3.5Sonnet	Claude3.5Sonnet	Conciseness of Expression	1	6	5.07522
10.1021_acscatal.0c03999	9	Claude3.5Sonnet	Claude3.5Sonnet	Innovativeness of Viewpoints	0.799605	[0.73 0.86]	83.6364				10.1002_advs.202207756	1	Claude3.5Sonnet	Claude3.5Sonnet	Conciseness of Expression	1	7	7.53538
10.1021_acscatal.0c03999	9	Claude3.5Sonnet	Claude3.5Sonnet	Integration of Interdisciplinary Perspectives	0.703706	[0.6 0.79]	70.7965				10.1002_advs.202207756	1	Claude3.5Sonnet	Claude3.5Sonnet	Conciseness of Expression	1	8	5.66608
10.1021_acscatal.0c03999	9	Claude3.5Sonnet	Claude3.5Sonnet	Clarity of Logical Structure	0.689751	[0.52 0.81]	75.7576				10.1002_advs.202207756	1	Claude3.5Sonnet	Claude3.5Sonnet	Conciseness of Expression	1	9	0
10.1021_acscatal.0c03999	9	Claude3.5Sonnet	Claude3.5Sonnet	Reasonableness of Chapter Arrangement	0.692472	[0.55 0.8 ]	76.3636				10.1002_advs.202207756	1	Claude3.5Sonnet	Claude3.5Sonnet	Conciseness of Expression	1	10	10
10.1021_acscatal.0c03999	9	Claude3.5Sonnet	Claude3.5Sonnet	Quality of Introduction and Conclusion	0.871777	[0.82 0.91]	75.1515				10.1002_advs.202207756	1	Claude3.5Sonnet	Claude3.5Sonnet	Critical Analysis of Existing Research	1	0	8.76945
10.1021_acscatal.0c03999	9	Claude3.5Sonnet	Claude3.5Sonnet	Accuracy and Completeness of Citations	0.94993	[0.92 0.97]	73.1343				10.1002_advs.202207756	1	Claude3.5Sonnet	Claude3.5Sonnet	Critical Analysis of Existing Research	1	1	9.75146
10.1021_acscatal.0c03999	9	Claude3.5Sonnet	Claude3.5Sonnet	Timeliness and Relevance of References	0.90794	[0.87 0.94]	75				10.1002_advs.202207756	1	Claude3.5Sonnet	Claude3.5Sonnet	Critical Analysis of Existing Research	1	2	9.25072
10.1021_acscatal.0c03999	9	Claude3.5Sonnet	Claude3.5Sonnet	Avoidance of Plagiarism and Appropriate Citation	0.928165	[0.9 0.95]	33.3333				10.1002_advs.202207756	1	Claude3.5Sonnet	Claude3.5Sonnet	Critical Analysis of Existing Research	1	3	9.59111
10.1021_acscatal.0c03999	9	Claude3.5Sonnet	Claude3.5Sonnet	Critical Analysis of Existing Research	0.875808	[0.81 0.92]	75.7576				10.1002_advs.202207756	1	Claude3.5Sonnet	Claude3.5Sonnet	Critical Analysis of Existing Research	1	4	9.68063
10.1021_acscatal.0c03999	9	Claude3.5Sonnet	Claude3.5Sonnet	Proposal of New Research Directions or Questions	0.918647	[0.89 0.95]	90.303				10.1002_advs.202207756	1	Claude3.5Sonnet	Claude3.5Sonnet	Critical Analysis of Existing Research	1	5	9.50547
10.1021_acscatal.0c03999	9	Claude3.5Sonnet	Claude3.5Sonnet	Potential Contribution to the Field	0.824533	[0.76 0.88]	83.1081				10.1002_advs.202207756	1	Claude3.5Sonnet	Claude3.5Sonnet	Critical Analysis of Existing Research	1	6	9.57394
10.1021_acscatal.0c03999	9	Claude3.5Sonnet	Claude3.5Sonnet	Clarity of Research Method Description	0.787416	[0.64 0.88]	80				10.1002_advs.202207756	1	Claude3.5Sonnet	Claude3.5Sonnet	Critical Analysis of Existing Research	1	7	9.28084
10.1021_acscatal.0c03999	9	Claude3.5Sonnet	Claude3.5Sonnet	Rationality of Method Selection	0.729273	[0.64 0.81]	67.7419				10.1002_advs.202207756	1	Claude3.5Sonnet	Claude3.5Sonnet	Critical Analysis of Existing Research	1	8	9.48918
10.1021_acscatal.0c03999	9	Claude3.5Sonnet	Claude3.5Sonnet	Rigor of Research Design	0.866638	[0.82 0.91]	51.3158				10.1002_advs.202207756	1	Claude3.5Sonnet	Claude3.5Sonnet	Critical Analysis of Existing Research	1	9	10
10.1021_acscatal.0c03999	9	Claude3.5Sonnet	Claude3.5Sonnet	Inclusion of Latest Research Results	0.89174	[0.84 0.93]	74.4186				10.1002_advs.202207756	1	Claude3.5Sonnet	Claude3.5Sonnet	Critical Analysis of Existing Research	1	10	0
10.1021_acscatal.0c03999	9	Claude3.5Sonnet	Claude3.5Sonnet	Reflection of Current Research Hotspots	0.645656	[0.54 0.75]	80.9859				10.1002_advs.202207756	1	Claude3.5Sonnet	Claude3.5Sonnet	Feasibility of Proposed Suggestions	1	0	9.29462
10.1021_acscatal.0c03999	9	Claude3.5Sonnet	Claude3.5Sonnet	Fluency of Language Expression	0.561353	[0.42 0.69]	89.7436				10.1002_advs.202207756	1	Claude3.5Sonnet	Claude3.5Sonnet	Feasibility of Proposed Suggestions	1	1	9.64753
10.1021_acscatal.0c03999	9	Claude3.5Sonnet	Claude3.5Sonnet	Appropriateness of Professional Terminology Use	0.711429	[0.61 0.8 ]	44.6809				10.1002_advs.202207756	1	Claude3.5Sonnet	Claude3.5Sonnet	Feasibility of Proposed Suggestions	1	2	9.66276
10.1021_acscatal.0c03999	9	Claude3.5Sonnet	Claude3.5Sonnet	Conciseness of Expression	0.701125	[0.57 0.8 ]	90.9091				10.1002_advs.202207756	1	Claude3.5Sonnet	Claude3.5Sonnet	Feasibility of Proposed Suggestions	1	3	9.79337
10.1021_acscatal.0c03999	9	Claude3.5Sonnet	Claude3.5Sonnet	Practical Application Potential of Research Results	0.790511	[0.72 0.86]	78.0822				10.1002_advs.202207756	1	Claude3.5Sonnet	Claude3.5Sonnet	Feasibility of Proposed Suggestions	1	4	9.90192
10.1021_acscatal.0c03999	9	Claude3.5Sonnet	Claude3.5Sonnet	Feasibility of Proposed Suggestions	0.892365	[0.85 0.93]	91.5152				10.1002_advs.202207756	1	Claude3.5Sonnet	Claude3.5Sonnet	Feasibility of Proposed Suggestions	1	5	9.75917
10.1021_acscatal.0c03999	9	Claude3.5Sonnet	Claude3.5Sonnet	Logic of Argumentation	0.741424	[0.6 0.84]	80.8917				10.1002_advs.202207756	1	Claude3.5Sonnet	Claude3.5Sonnet	Feasibility of Proposed Suggestions	1	6	9.93078
10.1021_acscatal.0c03999	9	Claude3.5Sonnet	Claude3.5Sonnet	Multi-angle Analysis of Problems	0.807659	[0.74 0.87]	79.3939				10.1002_advs.202207756	1	Claude3.5Sonnet	Claude3.5Sonnet	Feasibility of Proposed Suggestions	1	7	9.84157
10.1021_acscatal.0c03999	9	Claude3.5Sonnet	Claude3.5Sonnet	Identification and Discussion of Research Limitations	0.75928	[0.68 0.83]	83.3333				10.1002_advs.202207756	1	Claude3.5Sonnet	Claude3.5Sonnet	Feasibility of Proposed Suggestions	1	8	10
10.1021_acscatal.0c03999	10	Claude3.5Sonnet	Claude3.5Sonnet	Topic Relevance	0.690683	[0.6 0.78]	76.7241				10.1002_advs.202207756	1	Claude3.5Sonnet	Claude3.5Sonnet	Feasibility of Proposed Suggestions	1	9	4.1239
10.1021_acscatal.0c03999	10	Claude3.5Sonnet	Claude3.5Sonnet	Comprehensiveness of Information	0.865467	[0.8 0.91]	76.3636				10.1002_advs.202207756	1	Claude3.5Sonnet	Claude3.5Sonnet	Feasibility of Proposed Suggestions	1	10	0
10.1021_acscatal.0c03999	10	Claude3.5Sonnet	Claude3.5Sonnet	Accuracy of Information	0.883848	[0.84 0.92]	70.3125				10.1002_advs.202207756	1	Claude3.5Sonnet	Claude3.5Sonnet	Fluency of Language Expression	1	0	9.68804
10.1021_acscatal.0c03999	10	Claude3.5Sonnet	Claude3.5Sonnet	Innovativeness of Viewpoints	0.734375	[0.65 0.81]	74.2138				10.1002_advs.202207756	1	Claude3.5Sonnet	Claude3.5Sonnet	Fluency of Language Expression	1	1	9.68404
10.1021_acscatal.0c03999	10	Claude3.5Sonnet	Claude3.5Sonnet	Integration of Interdisciplinary Perspectives	0.538861	[0.44 0.65]	83.0303				10.1002_advs.202207756	1	Claude3.5Sonnet	Claude3.5Sonnet	Fluency of Language Expression	1	2	9.87128
10.1021_acscatal.0c03999	10	Claude3.5Sonnet	Claude3.5Sonnet	Clarity of Logical Structure	0.635064	[0.51 0.75]	78.1818				10.1002_advs.202207756	1	Claude3.5Sonnet	Claude3.5Sonnet	Fluency of Language Expression	1	3	10
10.1021_acscatal.0c03999	10	Claude3.5Sonnet	Claude3.5Sonnet	Reasonableness of Chapter Arrangement	0.64675	[0.53 0.75]	75.9494				10.1002_advs.202207756	1	Claude3.5Sonnet	Claude3.5Sonnet	Fluency of Language Expression	1	4	9.76346
10.1021_acscatal.0c03999	10	Claude3.5Sonnet	Claude3.5Sonnet	Quality of Introduction and Conclusion	0.782706	[0.71 0.85]	74.5455				10.1002_advs.202207756	1	Claude3.5Sonnet	Claude3.5Sonnet	Fluency of Language Expression	1	5	9.64638
10.1021_acscatal.0c03999	10	Claude3.5Sonnet	Claude3.5Sonnet	Accuracy and Completeness of Citations	0.940511	[0.91 0.96]	76.5823				10.1002_advs.202207756	1	Claude3.5Sonnet	Claude3.5Sonnet	Fluency of Language Expression	1	6	9.60301
10.1021_acscatal.0c03999	10	Claude3.5Sonnet	Claude3.5Sonnet	Timeliness and Relevance of References	0.845276	[0.79 0.89]	80.303				10.1002_advs.202207756	1	Claude3.5Sonnet	Claude3.5Sonnet	Fluency of Language Expression	1	7	9.66075
10.1021_acscatal.0c03999	10	Claude3.5Sonnet	Claude3.5Sonnet	Avoidance of Plagiarism and Appropriate Citation	0.848108	[0.79 0.9 ]	24.1379				10.1002_advs.202207756	1	Claude3.5Sonnet	Claude3.5Sonnet	Fluency of Language Expression	1	8	9.81482
10.1021_acscatal.0c03999	10	Claude3.5Sonnet	Claude3.5Sonnet	Critical Analysis of Existing Research	0.710508	[0.63 0.79]	78.1818				10.1002_advs.202207756	1	Claude3.5Sonnet	Claude3.5Sonnet	Fluency of Language Expression	1	9	0
10.1021_acscatal.0c03999	10	Claude3.5Sonnet	Claude3.5Sonnet	Proposal of New Research Directions or Questions	0.869289	[0.82 0.91]	72.1212				10.1002_advs.202207756	1	Claude3.5Sonnet	Claude3.5Sonnet	Fluency of Language Expression	1	10	9.24429
10.1021_acscatal.0c03999	10	Claude3.5Sonnet	Claude3.5Sonnet	Potential Contribution to the Field	0.732634	[0.65 0.81]	78.7879				10.1002_advs.202207756	1	Claude3.5Sonnet	Claude3.5Sonnet	Identification and Discussion of Research Limitations	1	0	9.9311
10.1021_acscatal.0c03999	10	Claude3.5Sonnet	Claude3.5Sonnet	Clarity of Research Method Description	0.786281	[0.72 0.85]	25.8065				10.1002_advs.202207756	1	Claude3.5Sonnet	Claude3.5Sonnet	Identification and Discussion of Research Limitations	1	1	10
10.1021_acscatal.0c03999	10	Claude3.5Sonnet	Claude3.5Sonnet	Rationality of Method Selection	0.491263	[0.39 0.61]	30				10.1002_advs.202207756	1	Claude3.5Sonnet	Claude3.5Sonnet	Identification and Discussion of Research Limitations	1	2	9.91156
10.1021_acscatal.0c03999	10	Claude3.5Sonnet	Claude3.5Sonnet	Rigor of Research Design	0.621088	[0.52 0.72]	63.0435				10.1002_advs.202207756	1	Claude3.5Sonnet	Claude3.5Sonnet	Identification and Discussion of Research Limitations	1	3	9.9664
10.1021_acscatal.0c03999	10	Claude3.5Sonnet	Claude3.5Sonnet	Inclusion of Latest Research Results	0.812521	[0.74 0.87]	77.8523				10.1002_advs.202207756	1	Claude3.5Sonnet	Claude3.5Sonnet	Identification and Discussion of Research Limitations	1	4	9.92778
10.1021_acscatal.0c03999	10	Claude3.5Sonnet	Claude3.5Sonnet	Reflection of Current Research Hotspots	0.584706	[0.47 0.7 ]	70.0637				10.1002_advs.202207756	1	Claude3.5Sonnet	Claude3.5Sonnet	Identification and Discussion of Research Limitations	1	5	9.92542
10.1021_acscatal.0c03999	10	Claude3.5Sonnet	Claude3.5Sonnet	Fluency of Language Expression	0.624379	[0.49 0.74]	89.1026				10.1002_advs.202207756	1	Claude3.5Sonnet	Claude3.5Sonnet	Identification and Discussion of Research Limitations	1	6	9.95315
10.1021_acscatal.0c03999	10	Claude3.5Sonnet	Claude3.5Sonnet	Appropriateness of Professional Terminology Use	0.702253	[0.61 0.79]	38.7097				10.1002_advs.202207756	1	Claude3.5Sonnet	Claude3.5Sonnet	Identification and Discussion of Research Limitations	1	7	9.91066
10.1021_acscatal.0c03999	10	Claude3.5Sonnet	Claude3.5Sonnet	Conciseness of Expression	0.698658	[0.58 0.8 ]	89.0909				10.1002_advs.202207756	1	Claude3.5Sonnet	Claude3.5Sonnet	Identification and Discussion of Research Limitations	1	8	9.96592
10.1021_acscatal.0c03999	10	Claude3.5Sonnet	Claude3.5Sonnet	Practical Application Potential of Research Results	0.69421	[0.61 0.78]	75.4967				10.1002_advs.202207756	1	Claude3.5Sonnet	Claude3.5Sonnet	Identification and Discussion of Research Limitations	1	9	6.26664
10.1021_acscatal.0c03999	10	Claude3.5Sonnet	Claude3.5Sonnet	Feasibility of Proposed Suggestions	0.823231	[0.76 0.88]	76.9697				10.1002_advs.202207756	1	Claude3.5Sonnet	Claude3.5Sonnet	Identification and Discussion of Research Limitations	1	10	0
10.1021_acscatal.0c03999	10	Claude3.5Sonnet	Claude3.5Sonnet	Logic of Argumentation	0.684592	[0.58 0.78]	75.1515				10.1002_advs.202207756	1	Claude3.5Sonnet	Claude3.5Sonnet	Inclusion of Latest Research Results	1	0	9.9442
10.1021_acscatal.0c03999	10	Claude3.5Sonnet	Claude3.5Sonnet	Multi-angle Analysis of Problems	0.505151	[0.4 0.62]	81.8182				10.1002_advs.202207756	1	Claude3.5Sonnet	Claude3.5Sonnet	Inclusion of Latest Research Results	1	1	9.97414
10.1021_acscatal.0c03999	10	Claude3.5Sonnet	Claude3.5Sonnet	Identification and Discussion of Research Limitations	0.789158	[0.72 0.85]	68.75				10.1002_advs.202207756	1	Claude3.5Sonnet	Claude3.5Sonnet	Inclusion of Latest Research Results	1	2	9.96913
10.1021_acscatal.0c03999	11	Claude3.5Sonnet	Claude3.5Sonnet	Topic Relevance	0.777888	[0.7 0.85]	72.6562				10.1002_advs.202207756	1	Claude3.5Sonnet	Claude3.5Sonnet	Inclusion of Latest Research Results	1	3	9.94509
10.1021_acscatal.0c03999	11	Claude3.5Sonnet	Claude3.5Sonnet	Comprehensiveness of Information	0.882354	[0.83 0.92]	76.9697				10.1002_advs.202207756	1	Claude3.5Sonnet	Claude3.5Sonnet	Inclusion of Latest Research Results	1	4	9.94928
10.1021_acscatal.0c03999	11	Claude3.5Sonnet	Claude3.5Sonnet	Accuracy of Information	0.866861	[0.82 0.91]	53.7313				10.1002_advs.202207756	1	Claude3.5Sonnet	Claude3.5Sonnet	Inclusion of Latest Research Results	1	5	9.94789
10.1021_acscatal.0c03999	11	Claude3.5Sonnet	Claude3.5Sonnet	Innovativeness of Viewpoints	0.718412	[0.63 0.8 ]	87.8788				10.1002_advs.202207756	1	Claude3.5Sonnet	Claude3.5Sonnet	Inclusion of Latest Research Results	1	6	9.98132
10.1021_acscatal.0c03999	11	Claude3.5Sonnet	Claude3.5Sonnet	Integration of Interdisciplinary Perspectives	0.341535	[0.25 0.46]	77.4194				10.1002_advs.202207756	1	Claude3.5Sonnet	Claude3.5Sonnet	Inclusion of Latest Research Results	1	7	9.98472
10.1021_acscatal.0c03999	11	Claude3.5Sonnet	Claude3.5Sonnet	Clarity of Logical Structure	0.680297	[0.56 0.78]	75.5245				10.1002_advs.202207756	1	Claude3.5Sonnet	Claude3.5Sonnet	Inclusion of Latest Research Results	1	8	10
10.1021_acscatal.0c03999	11	Claude3.5Sonnet	Claude3.5Sonnet	Reasonableness of Chapter Arrangement	0.664328	[0.56 0.76]	81.4103				10.1002_advs.202207756	1	Claude3.5Sonnet	Claude3.5Sonnet	Inclusion of Latest Research Results	1	9	9.45724
10.1021_acscatal.0c03999	11	Claude3.5Sonnet	Claude3.5Sonnet	Quality of Introduction and Conclusion	0.760766	[0.68 0.83]	75.1515				10.1002_advs.202207756	1	Claude3.5Sonnet	Claude3.5Sonnet	Inclusion of Latest Research Results	1	10	0
10.1021_acscatal.0c03999	11	Claude3.5Sonnet	Claude3.5Sonnet	Accuracy and Completeness of Citations	0.928524	[0.9 0.95]	65.1786				10.1002_advs.202207756	1	Claude3.5Sonnet	Claude3.5Sonnet	Innovativeness of Viewpoints	1	0	8.89995
10.1021_acscatal.0c03999	11	Claude3.5Sonnet	Claude3.5Sonnet	Timeliness and Relevance of References	0.825685	[0.76 0.88]	48.2759				10.1002_advs.202207756	1	Claude3.5Sonnet	Claude3.5Sonnet	Innovativeness of Viewpoints	1	1	9.89933
10.1021_acscatal.0c03999	11	Claude3.5Sonnet	Claude3.5Sonnet	Avoidance of Plagiarism and Appropriate Citation	0.82502	[0.76 0.88]	24.1379				10.1002_advs.202207756	1	Claude3.5Sonnet	Claude3.5Sonnet	Innovativeness of Viewpoints	1	2	8.58456
10.1021_acscatal.0c03999	11	Claude3.5Sonnet	Claude3.5Sonnet	Critical Analysis of Existing Research	0.785558	[0.71 0.85]	81.8182				10.1002_advs.202207756	1	Claude3.5Sonnet	Claude3.5Sonnet	Innovativeness of Viewpoints	1	3	9.76453
10.1021_acscatal.0c03999	11	Claude3.5Sonnet	Claude3.5Sonnet	Proposal of New Research Directions or Questions	0.867635	[0.82 0.91]	78.1818				10.1002_advs.202207756	1	Claude3.5Sonnet	Claude3.5Sonnet	Innovativeness of Viewpoints	1	4	9.58067
10.1021_acscatal.0c03999	11	Claude3.5Sonnet	Claude3.5Sonnet	Potential Contribution to the Field	0.69009	[0.59 0.78]	77.2059				10.1002_advs.202207756	1	Claude3.5Sonnet	Claude3.5Sonnet	Innovativeness of Viewpoints	1	5	8.6813
10.1021_acscatal.0c03999	11	Claude3.5Sonnet	Claude3.5Sonnet	Clarity of Research Method Description	0.849574	[0.78 0.9 ]	68.2927				10.1002_advs.202207756	1	Claude3.5Sonnet	Claude3.5Sonnet	Innovativeness of Viewpoints	1	6	9.79881
10.1021_acscatal.0c03999	11	Claude3.5Sonnet	Claude3.5Sonnet	Rationality of Method Selection	0.604894	[0.51 0.71]	51.0204				10.1002_advs.202207756	1	Claude3.5Sonnet	Claude3.5Sonnet	Innovativeness of Viewpoints	1	7	9.66975
10.1021_acscatal.0c03999	11	Claude3.5Sonnet	Claude3.5Sonnet	Rigor of Research Design	0.821037	[0.76 0.88]	51.6667				10.1002_advs.202207756	1	Claude3.5Sonnet	Claude3.5Sonnet	Innovativeness of Viewpoints	1	8	10
10.1021_acscatal.0c03999	11	Claude3.5Sonnet	Claude3.5Sonnet	Inclusion of Latest Research Results	0.823125	[0.76 0.88]	69.0909				10.1002_advs.202207756	1	Claude3.5Sonnet	Claude3.5Sonnet	Innovativeness of Viewpoints	1	9	1.83254
10.1021_acscatal.0c03999	11	Claude3.5Sonnet	Claude3.5Sonnet	Reflection of Current Research Hotspots	0.392929	[0.28 0.52]	73.0769				10.1002_advs.202207756	1	Claude3.5Sonnet	Claude3.5Sonnet	Innovativeness of Viewpoints	1	10	0
10.1021_acscatal.0c03999	11	Claude3.5Sonnet	Claude3.5Sonnet	Fluency of Language Expression	0.636658	[0.52 0.74]	77.8689				10.1002_advs.202207756	1	Claude3.5Sonnet	Claude3.5Sonnet	Integration of Interdisciplinary Perspectives	1	0	9.01441
10.1021_acscatal.0c03999	11	Claude3.5Sonnet	Claude3.5Sonnet	Appropriateness of Professional Terminology Use	0.729687	[0.65 0.81]	44.4444				10.1002_advs.202207756	1	Claude3.5Sonnet	Claude3.5Sonnet	Integration of Interdisciplinary Perspectives	1	1	9.6658
10.1021_acscatal.0c03999	11	Claude3.5Sonnet	Claude3.5Sonnet	Conciseness of Expression	0.709123	[0.6 0.8]	86.0606				10.1002_advs.202207756	1	Claude3.5Sonnet	Claude3.5Sonnet	Integration of Interdisciplinary Perspectives	1	2	9.78811
10.1021_acscatal.0c03999	11	Claude3.5Sonnet	Claude3.5Sonnet	Practical Application Potential of Research Results	0.60339	[0.5 0.71]	75.7143				10.1002_advs.202207756	1	Claude3.5Sonnet	Claude3.5Sonnet	Integration of Interdisciplinary Perspectives	1	3	9.682
10.1021_acscatal.0c03999	11	Claude3.5Sonnet	Claude3.5Sonnet	Feasibility of Proposed Suggestions	0.823446	[0.76 0.88]	80				10.1002_advs.202207756	1	Claude3.5Sonnet	Claude3.5Sonnet	Integration of Interdisciplinary Perspectives	1	4	10
10.1021_acscatal.0c03999	11	Claude3.5Sonnet	Claude3.5Sonnet	Logic of Argumentation	0.734798	[0.64 0.82]	70.4				10.1002_advs.202207756	1	Claude3.5Sonnet	Claude3.5Sonnet	Integration of Interdisciplinary Perspectives	1	5	9.87141
10.1021_acscatal.0c03999	11	Claude3.5Sonnet	Claude3.5Sonnet	Multi-angle Analysis of Problems	0.244557	[0.16 0.36]	84.8485				10.1002_advs.202207756	1	Claude3.5Sonnet	Claude3.5Sonnet	Integration of Interdisciplinary Perspectives	1	6	9.83084
10.1021_acscatal.0c03999	11	Claude3.5Sonnet	Claude3.5Sonnet	Identification and Discussion of Research Limitations	0.644571	[0.55 0.74]	65.7658				10.1002_advs.202207756	1	Claude3.5Sonnet	Claude3.5Sonnet	Integration of Interdisciplinary Perspectives	1	7	9.75576
10.1021_acscatal.0c03999	12	Claude3.5Sonnet	Claude3.5Sonnet	Topic Relevance	0.793964	[0.72 0.86]	78.6164				10.1002_advs.202207756	1	Claude3.5Sonnet	Claude3.5Sonnet	Integration of Interdisciplinary Perspectives	1	8	9.97119
10.1021_acscatal.0c03999	12	Claude3.5Sonnet	Claude3.5Sonnet	Comprehensiveness of Information	0.852514	[0.79 0.9 ]	78.7879				10.1002_advs.202207756	1	Claude3.5Sonnet	Claude3.5Sonnet	Integration of Interdisciplinary Perspectives	1	9	0.544897
10.1021_acscatal.0c03999	12	Claude3.5Sonnet	Claude3.5Sonnet	Accuracy of Information	0.850466	[0.8 0.9]	65.625				10.1002_advs.202207756	1	Claude3.5Sonnet	Claude3.5Sonnet	Integration of Interdisciplinary Perspectives	1	10	0
10.1021_acscatal.0c03999	12	Claude3.5Sonnet	Claude3.5Sonnet	Innovativeness of Viewpoints	0.765583	[0.69 0.84]	88.4848				10.1002_advs.202207756	1	Claude3.5Sonnet	Claude3.5Sonnet	Logic of Argumentation	1	0	9.7738
10.1021_acscatal.0c03999	12	Claude3.5Sonnet	Claude3.5Sonnet	Integration of Interdisciplinary Perspectives	0.734696	[0.65 0.81]	66.6667				10.1002_advs.202207756	1	Claude3.5Sonnet	Claude3.5Sonnet	Logic of Argumentation	1	1	9.86675
10.1021_acscatal.0c03999	12	Claude3.5Sonnet	Claude3.5Sonnet	Clarity of Logical Structure	0.674998	[0.57 0.77]	83.0303				10.1002_advs.202207756	1	Claude3.5Sonnet	Claude3.5Sonnet	Logic of Argumentation	1	2	9.73992
10.1021_acscatal.0c03999	12	Claude3.5Sonnet	Claude3.5Sonnet	Reasonableness of Chapter Arrangement	0.701948	[0.61 0.79]	85.8108				10.1002_advs.202207756	1	Claude3.5Sonnet	Claude3.5Sonnet	Logic of Argumentation	1	3	9.84668
10.1021_acscatal.0c03999	12	Claude3.5Sonnet	Claude3.5Sonnet	Quality of Introduction and Conclusion	0.770187	[0.7 0.84]	77.6398				10.1002_advs.202207756	1	Claude3.5Sonnet	Claude3.5Sonnet	Logic of Argumentation	1	4	9.79771
10.1021_acscatal.0c03999	12	Claude3.5Sonnet	Claude3.5Sonnet	Accuracy and Completeness of Citations	0.917853	[0.88 0.95]	76.8				10.1002_advs.202207756	1	Claude3.5Sonnet	Claude3.5Sonnet	Logic of Argumentation	1	5	9.75985
10.1021_acscatal.0c03999	12	Claude3.5Sonnet	Claude3.5Sonnet	Timeliness and Relevance of References	0.850609	[0.8 0.9]	64.8649				10.1002_advs.202207756	1	Claude3.5Sonnet	Claude3.5Sonnet	Logic of Argumentation	1	6	9.70306
10.1021_acscatal.0c03999	12	Claude3.5Sonnet	Claude3.5Sonnet	Avoidance of Plagiarism and Appropriate Citation	0.824829	[0.76 0.88]	43.75				10.1002_advs.202207756	1	Claude3.5Sonnet	Claude3.5Sonnet	Logic of Argumentation	1	7	9.75592
10.1021_acscatal.0c03999	12	Claude3.5Sonnet	Claude3.5Sonnet	Critical Analysis of Existing Research	0.8436	[0.78 0.9 ]	77.2152				10.1002_advs.202207756	1	Claude3.5Sonnet	Claude3.5Sonnet	Logic of Argumentation	1	8	9.76034
10.1021_acscatal.0c03999	12	Claude3.5Sonnet	Claude3.5Sonnet	Proposal of New Research Directions or Questions	0.892301	[0.85 0.93]	86.6667				10.1002_advs.202207756	1	Claude3.5Sonnet	Claude3.5Sonnet	Logic of Argumentation	1	9	10
10.1021_acscatal.0c03999	12	Claude3.5Sonnet	Claude3.5Sonnet	Potential Contribution to the Field	0.790828	[0.72 0.85]	88.0282				10.1002_advs.202207756	1	Claude3.5Sonnet	Claude3.5Sonnet	Logic of Argumentation	1	10	0
10.1021_acscatal.0c03999	12	Claude3.5Sonnet	Claude3.5Sonnet	Clarity of Research Method Description	0.76179	[0.67 0.84]	77.3973				10.1002_advs.202207756	1	Claude3.5Sonnet	Claude3.5Sonnet	Multi-angle Analysis of Problems	1	0	9.1416
10.1021_acscatal.0c03999	12	Claude3.5Sonnet	Claude3.5Sonnet	Rationality of Method Selection	0.689776	[0.6 0.78]	66.1017				10.1002_advs.202207756	1	Claude3.5Sonnet	Claude3.5Sonnet	Multi-angle Analysis of Problems	1	1	9.70066
10.1021_acscatal.0c03999	12	Claude3.5Sonnet	Claude3.5Sonnet	Rigor of Research Design	0.706314	[0.62 0.79]	52.7273				10.1002_advs.202207756	1	Claude3.5Sonnet	Claude3.5Sonnet	Multi-angle Analysis of Problems	1	2	9.76874
10.1021_acscatal.0c03999	12	Claude3.5Sonnet	Claude3.5Sonnet	Inclusion of Latest Research Results	0.808309	[0.74 0.87]	76.8657				10.1002_advs.202207756	1	Claude3.5Sonnet	Claude3.5Sonnet	Multi-angle Analysis of Problems	1	3	9.62465
10.1021_acscatal.0c03999	12	Claude3.5Sonnet	Claude3.5Sonnet	Reflection of Current Research Hotspots	0.698206	[0.61 0.78]	74.2857				10.1002_advs.202207756	1	Claude3.5Sonnet	Claude3.5Sonnet	Multi-angle Analysis of Problems	1	4	9.99521
10.1021_acscatal.0c03999	12	Claude3.5Sonnet	Claude3.5Sonnet	Fluency of Language Expression	0.675225	[0.57 0.77]	91.0256				10.1002_advs.202207756	1	Claude3.5Sonnet	Claude3.5Sonnet	Multi-angle Analysis of Problems	1	5	9.83252
10.1021_acscatal.0c03999	12	Claude3.5Sonnet	Claude3.5Sonnet	Appropriateness of Professional Terminology Use	0.715918	[0.62 0.8 ]	55.1724				10.1002_advs.202207756	1	Claude3.5Sonnet	Claude3.5Sonnet	Multi-angle Analysis of Problems	1	6	9.96594
10.1021_acscatal.0c03999	12	Claude3.5Sonnet	Claude3.5Sonnet	Conciseness of Expression	0.789064	[0.7 0.86]	88.8158				10.1002_advs.202207756	1	Claude3.5Sonnet	Claude3.5Sonnet	Multi-angle Analysis of Problems	1	7	9.77858
10.1021_acscatal.0c03999	12	Claude3.5Sonnet	Claude3.5Sonnet	Practical Application Potential of Research Results	0.799975	[0.73 0.86]	84.058				10.1002_advs.202207756	1	Claude3.5Sonnet	Claude3.5Sonnet	Multi-angle Analysis of Problems	1	8	10
10.1021_acscatal.0c03999	12	Claude3.5Sonnet	Claude3.5Sonnet	Feasibility of Proposed Suggestions	0.824233	[0.76 0.88]	78.75				10.1002_advs.202207756	1	Claude3.5Sonnet	Claude3.5Sonnet	Multi-angle Analysis of Problems	1	9	4.96366
10.1021_acscatal.0c03999	12	Claude3.5Sonnet	Claude3.5Sonnet	Logic of Argumentation	0.741219	[0.63 0.83]	83.5443				10.1002_advs.202207756	1	Claude3.5Sonnet	Claude3.5Sonnet	Multi-angle Analysis of Problems	1	10	0
10.1021_acscatal.0c03999	12	Claude3.5Sonnet	Claude3.5Sonnet	Multi-angle Analysis of Problems	0.713866	[0.63 0.8 ]	83.4395				10.1002_advs.202207756	1	Claude3.5Sonnet	Claude3.5Sonnet	Potential Contribution to the Field	1	0	9.79181
10.1021_acscatal.0c03999	12	Claude3.5Sonnet	Claude3.5Sonnet	Identification and Discussion of Research Limitations	0.621248	[0.52 0.72]	67.5926				10.1002_advs.202207756	1	Claude3.5Sonnet	Claude3.5Sonnet	Potential Contribution to the Field	1	1	9.8101
10.1021_acscatal.0c03999	13	Claude3.5Sonnet	Claude3.5Sonnet	Topic Relevance	0.792898	[0.72 0.86]	72.5				10.1002_advs.202207756	1	Claude3.5Sonnet	Claude3.5Sonnet	Potential Contribution to the Field	1	2	9.86993
10.1021_acscatal.0c03999	13	Claude3.5Sonnet	Claude3.5Sonnet	Comprehensiveness of Information	0.829827	[0.77 0.88]	76.3636				10.1002_advs.202207756	1	Claude3.5Sonnet	Claude3.5Sonnet	Potential Contribution to the Field	1	3	9.90311
10.1021_acscatal.0c03999	13	Claude3.5Sonnet	Claude3.5Sonnet	Accuracy of Information	0.910627	[0.88 0.94]	31.25				10.1002_advs.202207756	1	Claude3.5Sonnet	Claude3.5Sonnet	Potential Contribution to the Field	1	4	9.95472
10.1021_acscatal.0c03999	13	Claude3.5Sonnet	Claude3.5Sonnet	Innovativeness of Viewpoints	0.847262	[0.79 0.9 ]	79.3939				10.1002_advs.202207756	1	Claude3.5Sonnet	Claude3.5Sonnet	Potential Contribution to the Field	1	5	9.87475
10.1021_acscatal.0c03999	13	Claude3.5Sonnet	Claude3.5Sonnet	Integration of Interdisciplinary Perspectives	0.729381	[0.64 0.81]	76.3636				10.1002_advs.202207756	1	Claude3.5Sonnet	Claude3.5Sonnet	Potential Contribution to the Field	1	6	9.94136
10.1021_acscatal.0c03999	13	Claude3.5Sonnet	Claude3.5Sonnet	Clarity of Logical Structure	0.822349	[0.69 0.9 ]	80				10.1002_advs.202207756	1	Claude3.5Sonnet	Claude3.5Sonnet	Potential Contribution to the Field	1	7	9.91769
10.1021_acscatal.0c03999	13	Claude3.5Sonnet	Claude3.5Sonnet	Reasonableness of Chapter Arrangement	0.836479	[0.74 0.9 ]	74.3243				10.1002_advs.202207756	1	Claude3.5Sonnet	Claude3.5Sonnet	Potential Contribution to the Field	1	8	10
10.1021_acscatal.0c03999	13	Claude3.5Sonnet	Claude3.5Sonnet	Quality of Introduction and Conclusion	0.837864	[0.77 0.89]	78.1818				10.1002_advs.202207756	1	Claude3.5Sonnet	Claude3.5Sonnet	Potential Contribution to the Field	1	9	7.75767
10.1021_acscatal.0c03999	13	Claude3.5Sonnet	Claude3.5Sonnet	Accuracy and Completeness of Citations	0.913237	[0.88 0.94]	52.381				10.1002_advs.202207756	1	Claude3.5Sonnet	Claude3.5Sonnet	Potential Contribution to the Field	1	10	0
10.1021_acscatal.0c03999	13	Claude3.5Sonnet	Claude3.5Sonnet	Timeliness and Relevance of References	0.855278	[0.8 0.9]	27.2727				10.1002_advs.202207756	1	Claude3.5Sonnet	Claude3.5Sonnet	Practical Application Potential of Research Results	1	0	9.65107
10.1021_acscatal.0c03999	13	Claude3.5Sonnet	Claude3.5Sonnet	Avoidance of Plagiarism and Appropriate Citation	0.826539	[0.77 0.88]	33.3333				10.1002_advs.202207756	1	Claude3.5Sonnet	Claude3.5Sonnet	Practical Application Potential of Research Results	1	1	9.66464
10.1021_acscatal.0c03999	13	Claude3.5Sonnet	Claude3.5Sonnet	Critical Analysis of Existing Research	0.816858	[0.75 0.87]	78.7879				10.1002_advs.202207756	1	Claude3.5Sonnet	Claude3.5Sonnet	Practical Application Potential of Research Results	1	2	9.85919
10.1021_acscatal.0c03999	13	Claude3.5Sonnet	Claude3.5Sonnet	Proposal of New Research Directions or Questions	0.885977	[0.83 0.93]	76.9697				10.1002_advs.202207756	1	Claude3.5Sonnet	Claude3.5Sonnet	Practical Application Potential of Research Results	1	3	9.86055
10.1021_acscatal.0c03999	13	Claude3.5Sonnet	Claude3.5Sonnet	Potential Contribution to the Field	0.796204	[0.7 0.87]	74.0506				10.1002_advs.202207756	1	Claude3.5Sonnet	Claude3.5Sonnet	Practical Application Potential of Research Results	1	4	9.97362
10.1021_acscatal.0c03999	13	Claude3.5Sonnet	Claude3.5Sonnet	Clarity of Research Method Description	0.660377	[0.57 0.75]	36.8421				10.1002_advs.202207756	1	Claude3.5Sonnet	Claude3.5Sonnet	Practical Application Potential of Research Results	1	5	9.86779
10.1021_acscatal.0c03999	13	Claude3.5Sonnet	Claude3.5Sonnet	Rationality of Method Selection	0.386457	[0.29 0.51]	25				10.1002_advs.202207756	1	Claude3.5Sonnet	Claude3.5Sonnet	Practical Application Potential of Research Results	1	6	9.9407
10.1021_acscatal.0c03999	13	Claude3.5Sonnet	Claude3.5Sonnet	Rigor of Research Design	0.543099	[0.44 0.65]	34.2857				10.1002_advs.202207756	1	Claude3.5Sonnet	Claude3.5Sonnet	Practical Application Potential of Research Results	1	7	9.91387
10.1021_acscatal.0c03999	13	Claude3.5Sonnet	Claude3.5Sonnet	Inclusion of Latest Research Results	0.844738	[0.79 0.9 ]	77.4194				10.1002_advs.202207756	1	Claude3.5Sonnet	Claude3.5Sonnet	Practical Application Potential of Research Results	1	8	10
10.1021_acscatal.0c03999	13	Claude3.5Sonnet	Claude3.5Sonnet	Reflection of Current Research Hotspots	0.670804	[0.55 0.78]	78.4722				10.1002_advs.202207756	1	Claude3.5Sonnet	Claude3.5Sonnet	Practical Application Potential of Research Results	1	9	3.49709
10.1021_acscatal.0c03999	13	Claude3.5Sonnet	Claude3.5Sonnet	Fluency of Language Expression	0.616643	[0.48 0.74]	87.3239				10.1002_advs.202207756	1	Claude3.5Sonnet	Claude3.5Sonnet	Practical Application Potential of Research Results	1	10	0
10.1021_acscatal.0c03999	13	Claude3.5Sonnet	Claude3.5Sonnet	Appropriateness of Professional Terminology Use	0.69081	[0.6 0.78]	34.7826				10.1002_advs.202207756	1	Claude3.5Sonnet	Claude3.5Sonnet	Proposal of New Research Directions or Questions	1	0	9.66325
10.1021_acscatal.0c03999	13	Claude3.5Sonnet	Claude3.5Sonnet	Conciseness of Expression	0.498867	[0.35 0.64]	93.3333				10.1002_advs.202207756	1	Claude3.5Sonnet	Claude3.5Sonnet	Proposal of New Research Directions or Questions	1	1	9.85762
10.1021_acscatal.0c03999	13	Claude3.5Sonnet	Claude3.5Sonnet	Practical Application Potential of Research Results	0.838448	[0.77 0.89]	75.7576				10.1002_advs.202207756	1	Claude3.5Sonnet	Claude3.5Sonnet	Proposal of New Research Directions or Questions	1	2	9.80144
10.1021_acscatal.0c03999	13	Claude3.5Sonnet	Claude3.5Sonnet	Feasibility of Proposed Suggestions	0.864173	[0.8 0.91]	76.9697				10.1002_advs.202207756	1	Claude3.5Sonnet	Claude3.5Sonnet	Proposal of New Research Directions or Questions	1	3	9.90573
10.1021_acscatal.0c03999	13	Claude3.5Sonnet	Claude3.5Sonnet	Logic of Argumentation	0.742377	[0.61 0.84]	79.6053				10.1002_advs.202207756	1	Claude3.5Sonnet	Claude3.5Sonnet	Proposal of New Research Directions or Questions	1	4	9.90986
10.1021_acscatal.0c03999	13	Claude3.5Sonnet	Claude3.5Sonnet	Multi-angle Analysis of Problems	0.771185	[0.69 0.84]	75.1592				10.1002_advs.202207756	1	Claude3.5Sonnet	Claude3.5Sonnet	Proposal of New Research Directions or Questions	1	5	9.70188
10.1021_acscatal.0c03999	13	Claude3.5Sonnet	Claude3.5Sonnet	Identification and Discussion of Research Limitations	0.836015	[0.78 0.89]	73.0769				10.1002_advs.202207756	1	Claude3.5Sonnet	Claude3.5Sonnet	Proposal of New Research Directions or Questions	1	6	9.91302
10.1021_acscatal.0c03999	14	Claude3.5Sonnet	Claude3.5Sonnet	Topic Relevance	0.707518	[0.61 0.8 ]	76.1905				10.1002_advs.202207756	1	Claude3.5Sonnet	Claude3.5Sonnet	Proposal of New Research Directions or Questions	1	7	9.87004
10.1021_acscatal.0c03999	14	Claude3.5Sonnet	Claude3.5Sonnet	Comprehensiveness of Information	0.829369	[0.69 0.9 ]	82.4242				10.1002_advs.202207756	1	Claude3.5Sonnet	Claude3.5Sonnet	Proposal of New Research Directions or Questions	1	8	10
10.1021_acscatal.0c03999	14	Claude3.5Sonnet	Claude3.5Sonnet	Accuracy of Information	0.793543	[0.72 0.86]	62.1053				10.1002_advs.202207756	1	Claude3.5Sonnet	Claude3.5Sonnet	Proposal of New Research Directions or Questions	1	9	2.55893
10.1021_acscatal.0c03999	14	Claude3.5Sonnet	Claude3.5Sonnet	Innovativeness of Viewpoints	0.752561	[0.67 0.83]	76.2821				10.1002_advs.202207756	1	Claude3.5Sonnet	Claude3.5Sonnet	Proposal of New Research Directions or Questions	1	10	0
10.1021_acscatal.0c03999	14	Claude3.5Sonnet	Claude3.5Sonnet	Integration of Interdisciplinary Perspectives	0.748474	[0.67 0.82]	77.5758				10.1002_advs.202207756	1	Claude3.5Sonnet	Claude3.5Sonnet	Quality of Introduction and Conclusion	1	0	9.6295
10.1021_acscatal.0c03999	14	Claude3.5Sonnet	Claude3.5Sonnet	Clarity of Logical Structure	0.590646	[0.39 0.74]	82.4242				10.1002_advs.202207756	1	Claude3.5Sonnet	Claude3.5Sonnet	Quality of Introduction and Conclusion	1	1	9.77815
10.1021_acscatal.0c03999	14	Claude3.5Sonnet	Claude3.5Sonnet	Reasonableness of Chapter Arrangement	0.606824	[0.43 0.74]	82.4242				10.1002_advs.202207756	1	Claude3.5Sonnet	Claude3.5Sonnet	Quality of Introduction and Conclusion	1	2	9.80212
10.1021_acscatal.0c03999	14	Claude3.5Sonnet	Claude3.5Sonnet	Quality of Introduction and Conclusion	0.595228	[0.48 0.71]	78.3439				10.1002_advs.202207756	1	Claude3.5Sonnet	Claude3.5Sonnet	Quality of Introduction and Conclusion	1	3	10
10.1021_acscatal.0c03999	14	Claude3.5Sonnet	Claude3.5Sonnet	Accuracy and Completeness of Citations	0.903119	[0.86 0.94]	81.5287				10.1002_advs.202207756	1	Claude3.5Sonnet	Claude3.5Sonnet	Quality of Introduction and Conclusion	1	4	9.84329
10.1021_acscatal.0c03999	14	Claude3.5Sonnet	Claude3.5Sonnet	Timeliness and Relevance of References	0.808262	[0.73 0.87]	67.9245				10.1002_advs.202207756	1	Claude3.5Sonnet	Claude3.5Sonnet	Quality of Introduction and Conclusion	1	5	9.63837
10.1021_acscatal.0c03999	14	Claude3.5Sonnet	Claude3.5Sonnet	Avoidance of Plagiarism and Appropriate Citation	0.823209	[0.76 0.88]	37.037				10.1002_advs.202207756	1	Claude3.5Sonnet	Claude3.5Sonnet	Quality of Introduction and Conclusion	1	6	9.76242
10.1021_acscatal.0c03999	14	Claude3.5Sonnet	Claude3.5Sonnet	Critical Analysis of Existing Research	0.798369	[0.69 0.87]	78.1818				10.1002_advs.202207756	1	Claude3.5Sonnet	Claude3.5Sonnet	Quality of Introduction and Conclusion	1	7	9.52797
10.1021_acscatal.0c03999	14	Claude3.5Sonnet	Claude3.5Sonnet	Proposal of New Research Directions or Questions	0.735668	[0.65 0.81]	75.7576				10.1002_advs.202207756	1	Claude3.5Sonnet	Claude3.5Sonnet	Quality of Introduction and Conclusion	1	8	9.8292
10.1021_acscatal.0c03999	14	Claude3.5Sonnet	Claude3.5Sonnet	Potential Contribution to the Field	0.782593	[0.7 0.85]	76.3636				10.1002_advs.202207756	1	Claude3.5Sonnet	Claude3.5Sonnet	Quality of Introduction and Conclusion	1	9	1.50485
10.1021_acscatal.0c03999	14	Claude3.5Sonnet	Claude3.5Sonnet	Clarity of Research Method Description	0.675724	[0.58 0.77]	61.4286				10.1002_advs.202207756	1	Claude3.5Sonnet	Claude3.5Sonnet	Quality of Introduction and Conclusion	1	10	0
10.1021_acscatal.0c03999	14	Claude3.5Sonnet	Claude3.5Sonnet	Rationality of Method Selection	0.6591	[0.57 0.75]	47.3684				10.1002_advs.202207756	1	Claude3.5Sonnet	Claude3.5Sonnet	Rationality of Method Selection	1	0	9.56594
10.1021_acscatal.0c03999	14	Claude3.5Sonnet	Claude3.5Sonnet	Rigor of Research Design	0.659867	[0.57 0.75]	64.4737				10.1002_advs.202207756	1	Claude3.5Sonnet	Claude3.5Sonnet	Rationality of Method Selection	1	1	9.77963
10.1021_acscatal.0c03999	14	Claude3.5Sonnet	Claude3.5Sonnet	Inclusion of Latest Research Results	0.799282	[0.7 0.87]	79.3333				10.1002_advs.202207756	1	Claude3.5Sonnet	Claude3.5Sonnet	Rationality of Method Selection	1	2	9.67581
10.1021_acscatal.0c03999	14	Claude3.5Sonnet	Claude3.5Sonnet	Reflection of Current Research Hotspots	0.604501	[0.48 0.72]	77.1812				10.1002_advs.202207756	1	Claude3.5Sonnet	Claude3.5Sonnet	Rationality of Method Selection	1	3	9.57426
10.1021_acscatal.0c03999	14	Claude3.5Sonnet	Claude3.5Sonnet	Fluency of Language Expression	0.388013	[0.29 0.51]	84.7328				10.1002_advs.202207756	1	Claude3.5Sonnet	Claude3.5Sonnet	Rationality of Method Selection	1	4	9.76336
10.1021_acscatal.0c03999	14	Claude3.5Sonnet	Claude3.5Sonnet	Appropriateness of Professional Terminology Use	0.6405	[0.53 0.74]	60				10.1002_advs.202207756	1	Claude3.5Sonnet	Claude3.5Sonnet	Rationality of Method Selection	1	5	9.72375
10.1021_acscatal.0c03999	14	Claude3.5Sonnet	Claude3.5Sonnet	Conciseness of Expression	0.585964	[0.48 0.7 ]	85.4545				10.1002_advs.202207756	1	Claude3.5Sonnet	Claude3.5Sonnet	Rationality of Method Selection	1	6	9.802
10.1021_acscatal.0c03999	14	Claude3.5Sonnet	Claude3.5Sonnet	Practical Application Potential of Research Results	0.768682	[0.69 0.84]	77.5758				10.1002_advs.202207756	1	Claude3.5Sonnet	Claude3.5Sonnet	Rationality of Method Selection	1	7	9.698
10.1021_acscatal.0c03999	14	Claude3.5Sonnet	Claude3.5Sonnet	Feasibility of Proposed Suggestions	0.723259	[0.63 0.81]	75.7576				10.1002_advs.202207756	1	Claude3.5Sonnet	Claude3.5Sonnet	Rationality of Method Selection	1	8	9.78433
10.1021_acscatal.0c03999	14	Claude3.5Sonnet	Claude3.5Sonnet	Logic of Argumentation	0.680763	[0.53 0.79]	82.1656				10.1002_advs.202207756	1	Claude3.5Sonnet	Claude3.5Sonnet	Rationality of Method Selection	1	9	10
10.1021_acscatal.0c03999	14	Claude3.5Sonnet	Claude3.5Sonnet	Multi-angle Analysis of Problems	0.748014	[0.66 0.83]	77.5758				10.1002_advs.202207756	1	Claude3.5Sonnet	Claude3.5Sonnet	Rationality of Method Selection	1	10	0
10.1021_acscatal.0c03999	14	Claude3.5Sonnet	Claude3.5Sonnet	Identification and Discussion of Research Limitations	0.743055	[0.64 0.83]	74.375				10.1002_advs.202207756	1	Claude3.5Sonnet	Claude3.5Sonnet	Reasonableness of Chapter Arrangement	1	0	9.87421
10.1021_acscatal.1c00331	0	Claude3.5Sonnet	Claude3.5Sonnet	Topic Relevance	0.78607	[0.71 0.85]	78.6164				10.1002_advs.202207756	1	Claude3.5Sonnet	Claude3.5Sonnet	Reasonableness of Chapter Arrangement	1	1	9.68825
10.1021_acscatal.1c00331	0	Claude3.5Sonnet	Claude3.5Sonnet	Comprehensiveness of Information	0.876271	[0.79 0.93]	78.1818				10.1002_advs.202207756	1	Claude3.5Sonnet	Claude3.5Sonnet	Reasonableness of Chapter Arrangement	1	2	9.98493
10.1021_acscatal.1c00331	0	Claude3.5Sonnet	Claude3.5Sonnet	Accuracy of Information	0.855283	[0.8 0.9]	61.2245				10.1002_advs.202207756	1	Claude3.5Sonnet	Claude3.5Sonnet	Reasonableness of Chapter Arrangement	1	3	9.9564
10.1021_acscatal.1c00331	0	Claude3.5Sonnet	Claude3.5Sonnet	Innovativeness of Viewpoints	0.752504	[0.67 0.83]	78.1818				10.1002_advs.202207756	1	Claude3.5Sonnet	Claude3.5Sonnet	Reasonableness of Chapter Arrangement	1	4	9.99041
10.1021_acscatal.1c00331	0	Claude3.5Sonnet	Claude3.5Sonnet	Integration of Interdisciplinary Perspectives	0.761789	[0.69 0.83]	73.9394				10.1002_advs.202207756	1	Claude3.5Sonnet	Claude3.5Sonnet	Reasonableness of Chapter Arrangement	1	5	9.97115
10.1021_acscatal.1c00331	0	Claude3.5Sonnet	Claude3.5Sonnet	Clarity of Logical Structure	0.708808	[0.61 0.8 ]	79.3939				10.1002_advs.202207756	1	Claude3.5Sonnet	Claude3.5Sonnet	Reasonableness of Chapter Arrangement	1	6	9.95297
10.1021_acscatal.1c00331	0	Claude3.5Sonnet	Claude3.5Sonnet	Reasonableness of Chapter Arrangement	0.715932	[0.62 0.8 ]	82.9114				10.1002_advs.202207756	1	Claude3.5Sonnet	Claude3.5Sonnet	Reasonableness of Chapter Arrangement	1	7	9.90771
10.1021_acscatal.1c00331	0	Claude3.5Sonnet	Claude3.5Sonnet	Quality of Introduction and Conclusion	0.645733	[0.55 0.74]	70.0637				10.1002_advs.202207756	1	Claude3.5Sonnet	Claude3.5Sonnet	Reasonableness of Chapter Arrangement	1	8	9.96787
10.1021_acscatal.1c00331	0	Claude3.5Sonnet	Claude3.5Sonnet	Accuracy and Completeness of Citations	0.940999	[0.91 0.96]	74.1667				10.1002_advs.202207756	1	Claude3.5Sonnet	Claude3.5Sonnet	Reasonableness of Chapter Arrangement	1	9	10
10.1021_acscatal.1c00331	0	Claude3.5Sonnet	Claude3.5Sonnet	Timeliness and Relevance of References	0.878764	[0.82 0.92]	74.0741				10.1002_advs.202207756	1	Claude3.5Sonnet	Claude3.5Sonnet	Reasonableness of Chapter Arrangement	1	10	0
10.1021_acscatal.1c00331	0	Claude3.5Sonnet	Claude3.5Sonnet	Avoidance of Plagiarism and Appropriate Citation	0.89547	[0.85 0.93]	31.8182				10.1002_advs.202207756	1	Claude3.5Sonnet	Claude3.5Sonnet	Reflection of Current Research Hotspots	1	0	9.13642
10.1021_acscatal.1c00331	0	Claude3.5Sonnet	Claude3.5Sonnet	Critical Analysis of Existing Research	0.784401	[0.71 0.85]	76.3636				10.1002_advs.202207756	1	Claude3.5Sonnet	Claude3.5Sonnet	Reflection of Current Research Hotspots	1	1	9.63972
10.1021_acscatal.1c00331	0	Claude3.5Sonnet	Claude3.5Sonnet	Proposal of New Research Directions or Questions	0.845061	[0.79 0.89]	78.9809				10.1002_advs.202207756	1	Claude3.5Sonnet	Claude3.5Sonnet	Reflection of Current Research Hotspots	1	2	9.41436
10.1021_acscatal.1c00331	0	Claude3.5Sonnet	Claude3.5Sonnet	Potential Contribution to the Field	0.783489	[0.7 0.85]	75.625				10.1002_advs.202207756	1	Claude3.5Sonnet	Claude3.5Sonnet	Reflection of Current Research Hotspots	1	3	9.3512
10.1021_acscatal.1c00331	0	Claude3.5Sonnet	Claude3.5Sonnet	Clarity of Research Method Description	0.638758	[0.53 0.74]	70.4545				10.1002_advs.202207756	1	Claude3.5Sonnet	Claude3.5Sonnet	Reflection of Current Research Hotspots	1	4	9.85525
10.1021_acscatal.1c00331	0	Claude3.5Sonnet	Claude3.5Sonnet	Rationality of Method Selection	0.487125	[0.38 0.6 ]	46.4286				10.1002_advs.202207756	1	Claude3.5Sonnet	Claude3.5Sonnet	Reflection of Current Research Hotspots	1	5	9.54325
10.1021_acscatal.1c00331	0	Claude3.5Sonnet	Claude3.5Sonnet	Rigor of Research Design	0.470351	[0.37 0.59]	55.814				10.1002_advs.202207756	1	Claude3.5Sonnet	Claude3.5Sonnet	Reflection of Current Research Hotspots	1	6	9.87933
10.1021_acscatal.1c00331	0	Claude3.5Sonnet	Claude3.5Sonnet	Inclusion of Latest Research Results	0.829974	[0.74 0.89]	73.4177				10.1002_advs.202207756	1	Claude3.5Sonnet	Claude3.5Sonnet	Reflection of Current Research Hotspots	1	7	9.85726
10.1021_acscatal.1c00331	0	Claude3.5Sonnet	Claude3.5Sonnet	Reflection of Current Research Hotspots	0.65363	[0.55 0.75]	71.3333				10.1002_advs.202207756	1	Claude3.5Sonnet	Claude3.5Sonnet	Reflection of Current Research Hotspots	1	8	10
10.1021_acscatal.1c00331	0	Claude3.5Sonnet	Claude3.5Sonnet	Fluency of Language Expression	0.684361	[0.59 0.77]	81.5789				10.1002_advs.202207756	1	Claude3.5Sonnet	Claude3.5Sonnet	Reflection of Current Research Hotspots	1	9	0.873652
10.1021_acscatal.1c00331	0	Claude3.5Sonnet	Claude3.5Sonnet	Appropriateness of Professional Terminology Use	0.597004	[0.49 0.71]	65.3061				10.1002_advs.202207756	1	Claude3.5Sonnet	Claude3.5Sonnet	Reflection of Current Research Hotspots	1	10	0
10.1021_acscatal.1c00331	0	Claude3.5Sonnet	Claude3.5Sonnet	Conciseness of Expression	0.720456	[0.62 0.81]	88.4615				10.1002_advs.202207756	1	Claude3.5Sonnet	Claude3.5Sonnet	Rigor of Research Design	1	0	5.41525
10.1021_acscatal.1c00331	0	Claude3.5Sonnet	Claude3.5Sonnet	Practical Application Potential of Research Results	0.797204	[0.72 0.86]	77.9141				10.1002_advs.202207756	1	Claude3.5Sonnet	Claude3.5Sonnet	Rigor of Research Design	1	1	6.27998
10.1021_acscatal.1c00331	0	Claude3.5Sonnet	Claude3.5Sonnet	Feasibility of Proposed Suggestions	0.782335	[0.71 0.85]	73.8854				10.1002_advs.202207756	1	Claude3.5Sonnet	Claude3.5Sonnet	Rigor of Research Design	1	2	6.27262
10.1021_acscatal.1c00331	0	Claude3.5Sonnet	Claude3.5Sonnet	Logic of Argumentation	0.654305	[0.55 0.75]	72.7891				10.1002_advs.202207756	1	Claude3.5Sonnet	Claude3.5Sonnet	Rigor of Research Design	1	3	6.89597
10.1021_acscatal.1c00331	0	Claude3.5Sonnet	Claude3.5Sonnet	Multi-angle Analysis of Problems	0.769458	[0.69 0.84]	74.5455				10.1002_advs.202207756	1	Claude3.5Sonnet	Claude3.5Sonnet	Rigor of Research Design	1	4	7.49485
10.1021_acscatal.1c00331	0	Claude3.5Sonnet	Claude3.5Sonnet	Identification and Discussion of Research Limitations	0.69179	[0.6 0.78]	67.2269				10.1002_advs.202207756	1	Claude3.5Sonnet	Claude3.5Sonnet	Rigor of Research Design	1	5	6.90705
10.1021_acscatal.1c00331	1	Claude3.5Sonnet	Claude3.5Sonnet	Topic Relevance	0.64943	[0.55 0.75]	75.6098				10.1002_advs.202207756	1	Claude3.5Sonnet	Claude3.5Sonnet	Rigor of Research Design	1	6	6.95274
10.1021_acscatal.1c00331	1	Claude3.5Sonnet	Claude3.5Sonnet	Comprehensiveness of Information	0.836277	[0.73 0.9 ]	78.7879				10.1002_advs.202207756	1	Claude3.5Sonnet	Claude3.5Sonnet	Rigor of Research Design	1	7	6.84367
10.1021_acscatal.1c00331	1	Claude3.5Sonnet	Claude3.5Sonnet	Accuracy of Information	0.739838	[0.66 0.82]	53.3333				10.1002_advs.202207756	1	Claude3.5Sonnet	Claude3.5Sonnet	Rigor of Research Design	1	8	7.33933
10.1021_acscatal.1c00331	1	Claude3.5Sonnet	Claude3.5Sonnet	Innovativeness of Viewpoints	0.785707	[0.71 0.85]	86.6667				10.1002_advs.202207756	1	Claude3.5Sonnet	Claude3.5Sonnet	Rigor of Research Design	1	9	10
10.1021_acscatal.1c00331	1	Claude3.5Sonnet	Claude3.5Sonnet	Integration of Interdisciplinary Perspectives	0.834922	[0.77 0.89]	72.807				10.1002_advs.202207756	1	Claude3.5Sonnet	Claude3.5Sonnet	Rigor of Research Design	1	10	0
10.1021_acscatal.1c00331	1	Claude3.5Sonnet	Claude3.5Sonnet	Clarity of Logical Structure	0.678783	[0.57 0.78]	86.0606				10.1002_advs.202207756	1	Claude3.5Sonnet	Claude3.5Sonnet	Timeliness and Relevance of References	1	0	9.97133
10.1021_acscatal.1c00331	1	Claude3.5Sonnet	Claude3.5Sonnet	Reasonableness of Chapter Arrangement	0.724347	[0.64 0.81]	87.8788				10.1002_advs.202207756	1	Claude3.5Sonnet	Claude3.5Sonnet	Timeliness and Relevance of References	1	1	9.99969
10.1021_acscatal.1c00331	1	Claude3.5Sonnet	Claude3.5Sonnet	Quality of Introduction and Conclusion	0.800563	[0.73 0.86]	87.8788				10.1002_advs.202207756	1	Claude3.5Sonnet	Claude3.5Sonnet	Timeliness and Relevance of References	1	2	9.9875
10.1021_acscatal.1c00331	1	Claude3.5Sonnet	Claude3.5Sonnet	Accuracy and Completeness of Citations	0.961358	[0.94 0.97]	80.1471				10.1002_advs.202207756	1	Claude3.5Sonnet	Claude3.5Sonnet	Timeliness and Relevance of References	1	3	9.96789
10.1021_acscatal.1c00331	1	Claude3.5Sonnet	Claude3.5Sonnet	Timeliness and Relevance of References	0.918521	[0.89 0.95]	55.2239				10.1002_advs.202207756	1	Claude3.5Sonnet	Claude3.5Sonnet	Timeliness and Relevance of References	1	4	9.96084
10.1021_acscatal.1c00331	1	Claude3.5Sonnet	Claude3.5Sonnet	Avoidance of Plagiarism and Appropriate Citation	0.908316	[0.87 0.94]	25				10.1002_advs.202207756	1	Claude3.5Sonnet	Claude3.5Sonnet	Timeliness and Relevance of References	1	5	9.96491
10.1021_acscatal.1c00331	1	Claude3.5Sonnet	Claude3.5Sonnet	Critical Analysis of Existing Research	0.843203	[0.79 0.89]	81.8182				10.1002_advs.202207756	1	Claude3.5Sonnet	Claude3.5Sonnet	Timeliness and Relevance of References	1	6	9.98844
10.1021_acscatal.1c00331	1	Claude3.5Sonnet	Claude3.5Sonnet	Proposal of New Research Directions or Questions	0.913966	[0.88 0.94]	90.303				10.1002_advs.202207756	1	Claude3.5Sonnet	Claude3.5Sonnet	Timeliness and Relevance of References	1	7	9.99094
10.1021_acscatal.1c00331	1	Claude3.5Sonnet	Claude3.5Sonnet	Potential Contribution to the Field	0.876839	[0.83 0.92]	81.2121				10.1002_advs.202207756	1	Claude3.5Sonnet	Claude3.5Sonnet	Timeliness and Relevance of References	1	8	10
10.1021_acscatal.1c00331	1	Claude3.5Sonnet	Claude3.5Sonnet	Clarity of Research Method Description	0.839758	[0.77 0.89]	72.3214				10.1002_advs.202207756	1	Claude3.5Sonnet	Claude3.5Sonnet	Timeliness and Relevance of References	1	9	9.97176
10.1021_acscatal.1c00331	1	Claude3.5Sonnet	Claude3.5Sonnet	Rationality of Method Selection	0.700759	[0.61 0.79]	63.8889				10.1002_advs.202207756	1	Claude3.5Sonnet	Claude3.5Sonnet	Timeliness and Relevance of References	1	10	0
10.1021_acscatal.1c00331	1	Claude3.5Sonnet	Claude3.5Sonnet	Rigor of Research Design	0.724126	[0.64 0.8 ]	46.9388				10.1002_advs.202207756	1	Claude3.5Sonnet	Claude3.5Sonnet	Topic Relevance	1	0	9.86584
10.1021_acscatal.1c00331	1	Claude3.5Sonnet	Claude3.5Sonnet	Inclusion of Latest Research Results	0.905788	[0.87 0.94]	80.9211				10.1002_advs.202207756	1	Claude3.5Sonnet	Claude3.5Sonnet	Topic Relevance	1	1	9.94116
10.1021_acscatal.1c00331	1	Claude3.5Sonnet	Claude3.5Sonnet	Reflection of Current Research Hotspots	0.723012	[0.64 0.8 ]	85.9873				10.1002_advs.202207756	1	Claude3.5Sonnet	Claude3.5Sonnet	Topic Relevance	1	2	9.93753
10.1021_acscatal.1c00331	1	Claude3.5Sonnet	Claude3.5Sonnet	Fluency of Language Expression	0.442257	[0.33 0.57]	85.4015				10.1002_advs.202207756	1	Claude3.5Sonnet	Claude3.5Sonnet	Topic Relevance	1	3	9.9455
10.1021_acscatal.1c00331	1	Claude3.5Sonnet	Claude3.5Sonnet	Appropriateness of Professional Terminology Use	0.731269	[0.64 0.81]	61.1111				10.1002_advs.202207756	1	Claude3.5Sonnet	Claude3.5Sonnet	Topic Relevance	1	4	9.99883
10.1021_acscatal.1c00331	1	Claude3.5Sonnet	Claude3.5Sonnet	Conciseness of Expression	0.647889	[0.5 0.77]	90.3846				10.1002_advs.202207756	1	Claude3.5Sonnet	Claude3.5Sonnet	Topic Relevance	1	5	9.91628
10.1021_acscatal.1c00331	1	Claude3.5Sonnet	Claude3.5Sonnet	Practical Application Potential of Research Results	0.808802	[0.74 0.87]	87.8788				10.1002_advs.202207756	1	Claude3.5Sonnet	Claude3.5Sonnet	Topic Relevance	1	6	9.8873
10.1021_acscatal.1c00331	1	Claude3.5Sonnet	Claude3.5Sonnet	Feasibility of Proposed Suggestions	0.855516	[0.8 0.9]	79.0123				10.1002_advs.202207756	1	Claude3.5Sonnet	Claude3.5Sonnet	Topic Relevance	1	7	9.8807
10.1021_acscatal.1c00331	1	Claude3.5Sonnet	Claude3.5Sonnet	Logic of Argumentation	0.73572	[0.64 0.82]	78.1457				10.1002_advs.202207756	1	Claude3.5Sonnet	Claude3.5Sonnet	Topic Relevance	1	8	10
10.1021_acscatal.1c00331	1	Claude3.5Sonnet	Claude3.5Sonnet	Multi-angle Analysis of Problems	0.846632	[0.79 0.9 ]	81.8182				10.1002_advs.202207756	1	Claude3.5Sonnet	Claude3.5Sonnet	Topic Relevance	1	9	9.26631
10.1021_acscatal.1c00331	1	Claude3.5Sonnet	Claude3.5Sonnet	Identification and Discussion of Research Limitations	0.500235	[0.4 0.62]	52.6316				10.1002_advs.202207756	1	Claude3.5Sonnet	Claude3.5Sonnet	Topic Relevance	1	10	0
10.1021_acscatal.1c00331	2	Claude3.5Sonnet	Claude3.5Sonnet	Topic Relevance	0.562533	[0.44 0.68]	72.549				10.1002_advs.202207756	2	Claude3.5Sonnet	Claude3.5Sonnet	Accuracy and Completeness of Citations	1	0	9.39112
10.1021_acscatal.1c00331	2	Claude3.5Sonnet	Claude3.5Sonnet	Comprehensiveness of Information	0.836112	[0.73 0.9 ]	74.5455				10.1002_advs.202207756	2	Claude3.5Sonnet	Claude3.5Sonnet	Accuracy and Completeness of Citations	1	1	9.55458
10.1021_acscatal.1c00331	2	Claude3.5Sonnet	Claude3.5Sonnet	Accuracy of Information	0.751184	[0.66 0.83]	68.6275				10.1002_advs.202207756	2	Claude3.5Sonnet	Claude3.5Sonnet	Accuracy and Completeness of Citations	1	2	9.60403
10.1021_acscatal.1c00331	2	Claude3.5Sonnet	Claude3.5Sonnet	Innovativeness of Viewpoints	0.772048	[0.7 0.84]	82.8025				10.1002_advs.202207756	2	Claude3.5Sonnet	Claude3.5Sonnet	Accuracy and Completeness of Citations	1	3	9.46906
10.1021_acscatal.1c00331	2	Claude3.5Sonnet	Claude3.5Sonnet	Integration of Interdisciplinary Perspectives	0.647877	[0.55 0.74]	70.5426				10.1002_advs.202207756	2	Claude3.5Sonnet	Claude3.5Sonnet	Accuracy and Completeness of Citations	1	4	9.55267
10.1021_acscatal.1c00331	2	Claude3.5Sonnet	Claude3.5Sonnet	Clarity of Logical Structure	0.647235	[0.46 0.78]	84.2424				10.1002_advs.202207756	2	Claude3.5Sonnet	Claude3.5Sonnet	Accuracy and Completeness of Citations	1	5	9.20418
10.1021_acscatal.1c00331	2	Claude3.5Sonnet	Claude3.5Sonnet	Reasonableness of Chapter Arrangement	0.656157	[0.51 0.77]	84.2424				10.1002_advs.202207756	2	Claude3.5Sonnet	Claude3.5Sonnet	Accuracy and Completeness of Citations	1	6	9.54591
10.1021_acscatal.1c00331	2	Claude3.5Sonnet	Claude3.5Sonnet	Quality of Introduction and Conclusion	0.771328	[0.7 0.84]	74.6753				10.1002_advs.202207756	2	Claude3.5Sonnet	Claude3.5Sonnet	Accuracy and Completeness of Citations	1	7	9.56108
10.1021_acscatal.1c00331	2	Claude3.5Sonnet	Claude3.5Sonnet	Accuracy and Completeness of Citations	0.916881	[0.88 0.95]	82.9114				10.1002_advs.202207756	2	Claude3.5Sonnet	Claude3.5Sonnet	Accuracy and Completeness of Citations	1	8	9.36704
10.1021_acscatal.1c00331	2	Claude3.5Sonnet	Claude3.5Sonnet	Timeliness and Relevance of References	0.872183	[0.82 0.92]	69.6629				10.1002_advs.202207756	2	Claude3.5Sonnet	Claude3.5Sonnet	Accuracy and Completeness of Citations	1	9	10
10.1021_acscatal.1c00331	2	Claude3.5Sonnet	Claude3.5Sonnet	Avoidance of Plagiarism and Appropriate Citation	0.885383	[0.84 0.92]	40				10.1002_advs.202207756	2	Claude3.5Sonnet	Claude3.5Sonnet	Accuracy and Completeness of Citations	1	10	0
10.1021_acscatal.1c00331	2	Claude3.5Sonnet	Claude3.5Sonnet	Critical Analysis of Existing Research	0.782654	[0.69 0.86]	76.9697				10.1002_advs.202207756	2	Claude3.5Sonnet	Claude3.5Sonnet	Accuracy of Information	1	0	7.04391
10.1021_acscatal.1c00331	2	Claude3.5Sonnet	Claude3.5Sonnet	Proposal of New Research Directions or Questions	0.909118	[0.87 0.94]	77.8481				10.1002_advs.202207756	2	Claude3.5Sonnet	Claude3.5Sonnet	Accuracy of Information	1	1	7.28586
10.1021_acscatal.1c00331	2	Claude3.5Sonnet	Claude3.5Sonnet	Potential Contribution to the Field	0.74218	[0.65 0.82]	70.625				10.1002_advs.202207756	2	Claude3.5Sonnet	Claude3.5Sonnet	Accuracy of Information	1	2	7.50116
10.1021_acscatal.1c00331	2	Claude3.5Sonnet	Claude3.5Sonnet	Clarity of Research Method Description	0.602695	[0.5 0.71]	38.7097				10.1002_advs.202207756	2	Claude3.5Sonnet	Claude3.5Sonnet	Accuracy of Information	1	3	7.2696
10.1021_acscatal.1c00331	2	Claude3.5Sonnet	Claude3.5Sonnet	Rationality of Method Selection	0.659424	[0.57 0.75]	42.8571				10.1002_advs.202207756	2	Claude3.5Sonnet	Claude3.5Sonnet	Accuracy of Information	1	4	7.04534
10.1021_acscatal.1c00331	2	Claude3.5Sonnet	Claude3.5Sonnet	Rigor of Research Design	0.561175	[0.46 0.67]	71.1864				10.1002_advs.202207756	2	Claude3.5Sonnet	Claude3.5Sonnet	Accuracy of Information	1	5	6.33079
10.1021_acscatal.1c00331	2	Claude3.5Sonnet	Claude3.5Sonnet	Inclusion of Latest Research Results	0.855581	[0.79 0.91]	78.9474				10.1002_advs.202207756	2	Claude3.5Sonnet	Claude3.5Sonnet	Accuracy of Information	1	6	7.43608
10.1021_acscatal.1c00331	2	Claude3.5Sonnet	Claude3.5Sonnet	Reflection of Current Research Hotspots	0.664966	[0.55 0.77]	71.6312				10.1002_advs.202207756	2	Claude3.5Sonnet	Claude3.5Sonnet	Accuracy of Information	1	7	7.61426
10.1021_acscatal.1c00331	2	Claude3.5Sonnet	Claude3.5Sonnet	Fluency of Language Expression	0.507859	[0.37 0.64]	91.6667				10.1002_advs.202207756	2	Claude3.5Sonnet	Claude3.5Sonnet	Accuracy of Information	1	8	7.02613
10.1021_acscatal.1c00331	2	Claude3.5Sonnet	Claude3.5Sonnet	Appropriateness of Professional Terminology Use	0.540427	[0.43 0.66]	58.9744				10.1002_advs.202207756	2	Claude3.5Sonnet	Claude3.5Sonnet	Accuracy of Information	1	9	10
10.1021_acscatal.1c00331	2	Claude3.5Sonnet	Claude3.5Sonnet	Conciseness of Expression	0.634683	[0.51 0.75]	88.4848				10.1002_advs.202207756	2	Claude3.5Sonnet	Claude3.5Sonnet	Accuracy of Information	1	10	0
10.1021_acscatal.1c00331	2	Claude3.5Sonnet	Claude3.5Sonnet	Practical Application Potential of Research Results	0.624592	[0.5 0.74]	77.5758				10.1002_advs.202207756	2	Claude3.5Sonnet	Claude3.5Sonnet	Appropriateness of Professional Terminology Use	1	0	2.68402
10.1021_acscatal.1c00331	2	Claude3.5Sonnet	Claude3.5Sonnet	Feasibility of Proposed Suggestions	0.820824	[0.76 0.88]	80				10.1002_advs.202207756	2	Claude3.5Sonnet	Claude3.5Sonnet	Appropriateness of Professional Terminology Use	1	1	2.59133
10.1021_acscatal.1c00331	2	Claude3.5Sonnet	Claude3.5Sonnet	Logic of Argumentation	0.698284	[0.56 0.8 ]	80.6061				10.1002_advs.202207756	2	Claude3.5Sonnet	Claude3.5Sonnet	Appropriateness of Professional Terminology Use	1	2	3.46095
10.1021_acscatal.1c00331	2	Claude3.5Sonnet	Claude3.5Sonnet	Multi-angle Analysis of Problems	0.694558	[0.6 0.78]	71.1538				10.1002_advs.202207756	2	Claude3.5Sonnet	Claude3.5Sonnet	Appropriateness of Professional Terminology Use	1	3	2.39038
10.1021_acscatal.1c00331	2	Claude3.5Sonnet	Claude3.5Sonnet	Identification and Discussion of Research Limitations	0.733127	[0.65 0.81]	78.4				10.1002_advs.202207756	2	Claude3.5Sonnet	Claude3.5Sonnet	Appropriateness of Professional Terminology Use	1	4	2.45859
10.1021_acscatal.1c00331	3	Claude3.5Sonnet	Claude3.5Sonnet	Topic Relevance	0.728803	[0.61 0.82]	84.8101				10.1002_advs.202207756	2	Claude3.5Sonnet	Claude3.5Sonnet	Appropriateness of Professional Terminology Use	1	5	2.63361
10.1021_acscatal.1c00331	3	Claude3.5Sonnet	Claude3.5Sonnet	Comprehensiveness of Information	0.860837	[0.76 0.92]	83.6364				10.1002_advs.202207756	2	Claude3.5Sonnet	Claude3.5Sonnet	Appropriateness of Professional Terminology Use	1	6	3.03815
10.1021_acscatal.1c00331	3	Claude3.5Sonnet	Claude3.5Sonnet	Accuracy of Information	0.811054	[0.74 0.87]	74.5455				10.1002_advs.202207756	2	Claude3.5Sonnet	Claude3.5Sonnet	Appropriateness of Professional Terminology Use	1	7	3.16165
10.1021_acscatal.1c00331	3	Claude3.5Sonnet	Claude3.5Sonnet	Innovativeness of Viewpoints	0.818509	[0.76 0.88]	77.5758				10.1002_advs.202207756	2	Claude3.5Sonnet	Claude3.5Sonnet	Appropriateness of Professional Terminology Use	1	8	2.67561
10.1021_acscatal.1c00331	3	Claude3.5Sonnet	Claude3.5Sonnet	Integration of Interdisciplinary Perspectives	0.855992	[0.8 0.9]	78.481				10.1002_advs.202207756	2	Claude3.5Sonnet	Claude3.5Sonnet	Appropriateness of Professional Terminology Use	1	9	10
10.1021_acscatal.1c00331	3	Claude3.5Sonnet	Claude3.5Sonnet	Clarity of Logical Structure	0.773328	[0.62 0.87]	81.8182				10.1002_advs.202207756	2	Claude3.5Sonnet	Claude3.5Sonnet	Appropriateness of Professional Terminology Use	1	10	0
10.1021_acscatal.1c00331	3	Claude3.5Sonnet	Claude3.5Sonnet	Reasonableness of Chapter Arrangement	0.784423	[0.69 0.86]	80.5031				10.1002_advs.202207756	2	Claude3.5Sonnet	Claude3.5Sonnet	Avoidance of Plagiarism and Appropriate Citation	1	0	9.76282
10.1021_acscatal.1c00331	3	Claude3.5Sonnet	Claude3.5Sonnet	Quality of Introduction and Conclusion	0.809446	[0.74 0.87]	73.9394				10.1002_advs.202207756	2	Claude3.5Sonnet	Claude3.5Sonnet	Avoidance of Plagiarism and Appropriate Citation	1	1	9.69299
10.1021_acscatal.1c00331	3	Claude3.5Sonnet	Claude3.5Sonnet	Accuracy and Completeness of Citations	0.956203	[0.94 0.97]	78.0822				10.1002_advs.202207756	2	Claude3.5Sonnet	Claude3.5Sonnet	Avoidance of Plagiarism and Appropriate Citation	1	2	9.80253
10.1021_acscatal.1c00331	3	Claude3.5Sonnet	Claude3.5Sonnet	Timeliness and Relevance of References	0.901727	[0.86 0.94]	76.9912				10.1002_advs.202207756	2	Claude3.5Sonnet	Claude3.5Sonnet	Avoidance of Plagiarism and Appropriate Citation	1	3	9.70305
10.1021_acscatal.1c00331	3	Claude3.5Sonnet	Claude3.5Sonnet	Avoidance of Plagiarism and Appropriate Citation	0.91127	[0.88 0.94]	25				10.1002_advs.202207756	2	Claude3.5Sonnet	Claude3.5Sonnet	Avoidance of Plagiarism and Appropriate Citation	1	4	9.78118
10.1021_acscatal.1c00331	3	Claude3.5Sonnet	Claude3.5Sonnet	Critical Analysis of Existing Research	0.840727	[0.77 0.9 ]	85.4545				10.1002_advs.202207756	2	Claude3.5Sonnet	Claude3.5Sonnet	Avoidance of Plagiarism and Appropriate Citation	1	5	9.74216
10.1021_acscatal.1c00331	3	Claude3.5Sonnet	Claude3.5Sonnet	Proposal of New Research Directions or Questions	0.889729	[0.85 0.93]	80				10.1002_advs.202207756	2	Claude3.5Sonnet	Claude3.5Sonnet	Avoidance of Plagiarism and Appropriate Citation	1	6	9.74744
10.1021_acscatal.1c00331	3	Claude3.5Sonnet	Claude3.5Sonnet	Potential Contribution to the Field	0.809723	[0.73 0.87]	75.1592				10.1002_advs.202207756	2	Claude3.5Sonnet	Claude3.5Sonnet	Avoidance of Plagiarism and Appropriate Citation	1	7	9.75737
10.1021_acscatal.1c00331	3	Claude3.5Sonnet	Claude3.5Sonnet	Clarity of Research Method Description	0.603558	[0.51 0.71]	32.1429				10.1002_advs.202207756	2	Claude3.5Sonnet	Claude3.5Sonnet	Avoidance of Plagiarism and Appropriate Citation	1	8	9.75001
10.1021_acscatal.1c00331	3	Claude3.5Sonnet	Claude3.5Sonnet	Rationality of Method Selection	0.556323	[0.46 0.67]	40.625				10.1002_advs.202207756	2	Claude3.5Sonnet	Claude3.5Sonnet	Avoidance of Plagiarism and Appropriate Citation	1	9	10
10.1021_acscatal.1c00331	3	Claude3.5Sonnet	Claude3.5Sonnet	Rigor of Research Design	0.59885	[0.5 0.7]	79.2453				10.1002_advs.202207756	2	Claude3.5Sonnet	Claude3.5Sonnet	Avoidance of Plagiarism and Appropriate Citation	1	10	0
10.1021_acscatal.1c00331	3	Claude3.5Sonnet	Claude3.5Sonnet	Inclusion of Latest Research Results	0.883539	[0.83 0.93]	77.1812				10.1002_advs.202207756	2	Claude3.5Sonnet	Claude3.5Sonnet	Clarity of Logical Structure	1	0	6.77845
10.1021_acscatal.1c00331	3	Claude3.5Sonnet	Claude3.5Sonnet	Reflection of Current Research Hotspots	0.73887	[0.64 0.82]	76.4706				10.1002_advs.202207756	2	Claude3.5Sonnet	Claude3.5Sonnet	Clarity of Logical Structure	1	1	8.92699
10.1021_acscatal.1c00331	3	Claude3.5Sonnet	Claude3.5Sonnet	Fluency of Language Expression	0.486636	[0.32 0.64]	80.5195				10.1002_advs.202207756	2	Claude3.5Sonnet	Claude3.5Sonnet	Clarity of Logical Structure	1	2	9.15813
10.1021_acscatal.1c00331	3	Claude3.5Sonnet	Claude3.5Sonnet	Appropriateness of Professional Terminology Use	0.609992	[0.5 0.72]	64				10.1002_advs.202207756	2	Claude3.5Sonnet	Claude3.5Sonnet	Clarity of Logical Structure	1	3	8.69686
10.1021_acscatal.1c00331	3	Claude3.5Sonnet	Claude3.5Sonnet	Conciseness of Expression	0.620962	[0.47 0.75]	86.0606				10.1002_advs.202207756	2	Claude3.5Sonnet	Claude3.5Sonnet	Clarity of Logical Structure	1	4	8.39808
10.1021_acscatal.1c00331	3	Claude3.5Sonnet	Claude3.5Sonnet	Practical Application Potential of Research Results	0.765786	[0.65 0.85]	81.9444				10.1002_advs.202207756	2	Claude3.5Sonnet	Claude3.5Sonnet	Clarity of Logical Structure	1	5	8.69268
10.1021_acscatal.1c00331	3	Claude3.5Sonnet	Claude3.5Sonnet	Feasibility of Proposed Suggestions	0.756144	[0.67 0.83]	79.8658				10.1002_advs.202207756	2	Claude3.5Sonnet	Claude3.5Sonnet	Clarity of Logical Structure	1	6	9.53764
10.1021_acscatal.1c00331	3	Claude3.5Sonnet	Claude3.5Sonnet	Logic of Argumentation	0.797627	[0.67 0.88]	83.0303				10.1002_advs.202207756	2	Claude3.5Sonnet	Claude3.5Sonnet	Clarity of Logical Structure	1	7	8.86441
10.1021_acscatal.1c00331	3	Claude3.5Sonnet	Claude3.5Sonnet	Multi-angle Analysis of Problems	0.86989	[0.81 0.92]	81.6993				10.1002_advs.202207756	2	Claude3.5Sonnet	Claude3.5Sonnet	Clarity of Logical Structure	1	8	8.47762
10.1021_acscatal.1c00331	3	Claude3.5Sonnet	Claude3.5Sonnet	Identification and Discussion of Research Limitations	0.508619	[0.41 0.62]	55.9322				10.1002_advs.202207756	2	Claude3.5Sonnet	Claude3.5Sonnet	Clarity of Logical Structure	1	9	10
10.1021_acscatal.1c00331	4	Claude3.5Sonnet	Claude3.5Sonnet	Topic Relevance	0.62978	[0.52 0.73]	70.7965				10.1002_advs.202207756	2	Claude3.5Sonnet	Claude3.5Sonnet	Clarity of Logical Structure	1	10	0
10.1021_acscatal.1c00331	4	Claude3.5Sonnet	Claude3.5Sonnet	Comprehensiveness of Information	0.802234	[0.72 0.87]	72.7273				10.1002_advs.202207756	2	Claude3.5Sonnet	Claude3.5Sonnet	Clarity of Research Method Description	1	0	4.86087
10.1021_acscatal.1c00331	4	Claude3.5Sonnet	Claude3.5Sonnet	Accuracy of Information	0.786072	[0.71 0.85]	57.4074				10.1002_advs.202207756	2	Claude3.5Sonnet	Claude3.5Sonnet	Clarity of Research Method Description	1	1	5.35178
10.1021_acscatal.1c00331	4	Claude3.5Sonnet	Claude3.5Sonnet	Innovativeness of Viewpoints	0.812899	[0.75 0.87]	83.6364				10.1002_advs.202207756	2	Claude3.5Sonnet	Claude3.5Sonnet	Clarity of Research Method Description	1	2	6.20564
10.1021_acscatal.1c00331	4	Claude3.5Sonnet	Claude3.5Sonnet	Integration of Interdisciplinary Perspectives	0.79086	[0.72 0.86]	72.549				10.1002_advs.202207756	2	Claude3.5Sonnet	Claude3.5Sonnet	Clarity of Research Method Description	1	3	4.90087
10.1021_acscatal.1c00331	4	Claude3.5Sonnet	Claude3.5Sonnet	Clarity of Logical Structure	0.618106	[0.45 0.75]	81.4103				10.1002_advs.202207756	2	Claude3.5Sonnet	Claude3.5Sonnet	Clarity of Research Method Description	1	4	4.65719
10.1021_acscatal.1c00331	4	Claude3.5Sonnet	Claude3.5Sonnet	Reasonableness of Chapter Arrangement	0.637584	[0.49 0.76]	79.6178				10.1002_advs.202207756	2	Claude3.5Sonnet	Claude3.5Sonnet	Clarity of Research Method Description	1	5	4.07758
10.1021_acscatal.1c00331	4	Claude3.5Sonnet	Claude3.5Sonnet	Quality of Introduction and Conclusion	0.719927	[0.63 0.8 ]	74.5455				10.1002_advs.202207756	2	Claude3.5Sonnet	Claude3.5Sonnet	Clarity of Research Method Description	1	6	4.49847
10.1021_acscatal.1c00331	4	Claude3.5Sonnet	Claude3.5Sonnet	Accuracy and Completeness of Citations	0.93399	[0.9 0.96]	67.8899				10.1002_advs.202207756	2	Claude3.5Sonnet	Claude3.5Sonnet	Clarity of Research Method Description	1	7	4.93702
10.1021_acscatal.1c00331	4	Claude3.5Sonnet	Claude3.5Sonnet	Timeliness and Relevance of References	0.904618	[0.87 0.94]	47.9167				10.1002_advs.202207756	2	Claude3.5Sonnet	Claude3.5Sonnet	Clarity of Research Method Description	1	8	4.38047
10.1021_acscatal.1c00331	4	Claude3.5Sonnet	Claude3.5Sonnet	Avoidance of Plagiarism and Appropriate Citation	0.876888	[0.83 0.92]	26.9231				10.1002_advs.202207756	2	Claude3.5Sonnet	Claude3.5Sonnet	Clarity of Research Method Description	1	9	10
10.1021_acscatal.1c00331	4	Claude3.5Sonnet	Claude3.5Sonnet	Critical Analysis of Existing Research	0.774649	[0.69 0.85]	72.1212				10.1002_advs.202207756	2	Claude3.5Sonnet	Claude3.5Sonnet	Clarity of Research Method Description	1	10	0
10.1021_acscatal.1c00331	4	Claude3.5Sonnet	Claude3.5Sonnet	Proposal of New Research Directions or Questions	0.863511	[0.81 0.91]	83.6364				10.1002_advs.202207756	2	Claude3.5Sonnet	Claude3.5Sonnet	Comprehensiveness of Information	1	0	1.23212
10.1021_acscatal.1c00331	4	Claude3.5Sonnet	Claude3.5Sonnet	Potential Contribution to the Field	0.865574	[0.82 0.91]	77.0701				10.1002_advs.202207756	2	Claude3.5Sonnet	Claude3.5Sonnet	Comprehensiveness of Information	1	1	4.44985
10.1021_acscatal.1c00331	4	Claude3.5Sonnet	Claude3.5Sonnet	Clarity of Research Method Description	0.596851	[0.49 0.7 ]	56.6667				10.1002_advs.202207756	2	Claude3.5Sonnet	Claude3.5Sonnet	Comprehensiveness of Information	1	2	8.28195
10.1021_acscatal.1c00331	4	Claude3.5Sonnet	Claude3.5Sonnet	Rationality of Method Selection	0.49055	[0.39 0.61]	40				10.1002_advs.202207756	2	Claude3.5Sonnet	Claude3.5Sonnet	Comprehensiveness of Information	1	3	3.81676
10.1021_acscatal.1c00331	4	Claude3.5Sonnet	Claude3.5Sonnet	Rigor of Research Design	0.471442	[0.37 0.59]	45.4545				10.1002_advs.202207756	2	Claude3.5Sonnet	Claude3.5Sonnet	Comprehensiveness of Information	1	4	5.89371
10.1021_acscatal.1c00331	4	Claude3.5Sonnet	Claude3.5Sonnet	Inclusion of Latest Research Results	0.868786	[0.81 0.91]	64.9485				10.1002_advs.202207756	2	Claude3.5Sonnet	Claude3.5Sonnet	Comprehensiveness of Information	1	5	2.22615
10.1021_acscatal.1c00331	4	Claude3.5Sonnet	Claude3.5Sonnet	Reflection of Current Research Hotspots	0.716355	[0.62 0.8 ]	72.6619				10.1002_advs.202207756	2	Claude3.5Sonnet	Claude3.5Sonnet	Comprehensiveness of Information	1	6	5.86092
10.1021_acscatal.1c00331	4	Claude3.5Sonnet	Claude3.5Sonnet	Fluency of Language Expression	0.575409	[0.45 0.7 ]	84.3972				10.1002_advs.202207756	2	Claude3.5Sonnet	Claude3.5Sonnet	Comprehensiveness of Information	1	7	4.737
10.1021_acscatal.1c00331	4	Claude3.5Sonnet	Claude3.5Sonnet	Appropriateness of Professional Terminology Use	0.692556	[0.59 0.78]	51.6129				10.1002_advs.202207756	2	Claude3.5Sonnet	Claude3.5Sonnet	Comprehensiveness of Information	1	8	4.43382
10.1021_acscatal.1c00331	4	Claude3.5Sonnet	Claude3.5Sonnet	Conciseness of Expression	0.510401	[0.35 0.66]	90.9091				10.1002_advs.202207756	2	Claude3.5Sonnet	Claude3.5Sonnet	Comprehensiveness of Information	1	9	10
10.1021_acscatal.1c00331	4	Claude3.5Sonnet	Claude3.5Sonnet	Practical Application Potential of Research Results	0.835025	[0.77 0.89]	71.6312				10.1002_advs.202207756	2	Claude3.5Sonnet	Claude3.5Sonnet	Comprehensiveness of Information	1	10	0
10.1021_acscatal.1c00331	4	Claude3.5Sonnet	Claude3.5Sonnet	Feasibility of Proposed Suggestions	0.754287	[0.68 0.83]	76.2821				10.1002_advs.202207756	2	Claude3.5Sonnet	Claude3.5Sonnet	Conciseness of Expression	1	0	6.11852
10.1021_acscatal.1c00331	4	Claude3.5Sonnet	Claude3.5Sonnet	Logic of Argumentation	0.688052	[0.56 0.79]	83.5714				10.1002_advs.202207756	2	Claude3.5Sonnet	Claude3.5Sonnet	Conciseness of Expression	1	1	7.04541
10.1021_acscatal.1c00331	4	Claude3.5Sonnet	Claude3.5Sonnet	Multi-angle Analysis of Problems	0.816216	[0.75 0.87]	75.7576				10.1002_advs.202207756	2	Claude3.5Sonnet	Claude3.5Sonnet	Conciseness of Expression	1	2	6.71416
10.1021_acscatal.1c00331	4	Claude3.5Sonnet	Claude3.5Sonnet	Identification and Discussion of Research Limitations	0.831986	[0.77 0.89]	69.9187				10.1002_advs.202207756	2	Claude3.5Sonnet	Claude3.5Sonnet	Conciseness of Expression	1	3	7.42902
10.1021_acscatal.3c00103	0	Claude3.5Sonnet	Claude3.5Sonnet	Topic Relevance	0.498754	[0.37 0.63]	80				10.1002_advs.202207756	2	Claude3.5Sonnet	Claude3.5Sonnet	Conciseness of Expression	1	4	6.92157
10.1021_acscatal.3c00103	0	Claude3.5Sonnet	Claude3.5Sonnet	Comprehensiveness of Information	0.803175	[0.7 0.88]	75.1515				10.1002_advs.202207756	2	Claude3.5Sonnet	Claude3.5Sonnet	Conciseness of Expression	1	5	7.52851
10.1021_acscatal.3c00103	0	Claude3.5Sonnet	Claude3.5Sonnet	Accuracy of Information	0.810664	[0.74 0.87]	61.4679				10.1002_advs.202207756	2	Claude3.5Sonnet	Claude3.5Sonnet	Conciseness of Expression	1	6	6.91146
10.1021_acscatal.3c00103	0	Claude3.5Sonnet	Claude3.5Sonnet	Innovativeness of Viewpoints	0.802032	[0.73 0.86]	89.697				10.1002_advs.202207756	2	Claude3.5Sonnet	Claude3.5Sonnet	Conciseness of Expression	1	7	6.9457
10.1021_acscatal.3c00103	0	Claude3.5Sonnet	Claude3.5Sonnet	Integration of Interdisciplinary Perspectives	0.751803	[0.67 0.83]	85.4545				10.1002_advs.202207756	2	Claude3.5Sonnet	Claude3.5Sonnet	Conciseness of Expression	1	8	7.15204
10.1021_acscatal.3c00103	0	Claude3.5Sonnet	Claude3.5Sonnet	Clarity of Logical Structure	0.649434	[0.48 0.78]	87.2727				10.1002_advs.202207756	2	Claude3.5Sonnet	Claude3.5Sonnet	Conciseness of Expression	1	9	0
10.1021_acscatal.3c00103	0	Claude3.5Sonnet	Claude3.5Sonnet	Reasonableness of Chapter Arrangement	0.698486	[0.58 0.8 ]	86.5385				10.1002_advs.202207756	2	Claude3.5Sonnet	Claude3.5Sonnet	Conciseness of Expression	1	10	10
10.1021_acscatal.3c00103	0	Claude3.5Sonnet	Claude3.5Sonnet	Quality of Introduction and Conclusion	0.622779	[0.51 0.73]	85.4545				10.1002_advs.202207756	2	Claude3.5Sonnet	Claude3.5Sonnet	Critical Analysis of Existing Research	1	0	1.71048
10.1021_acscatal.3c00103	0	Claude3.5Sonnet	Claude3.5Sonnet	Accuracy and Completeness of Citations	0.923627	[0.89 0.95]	71.0692				10.1002_advs.202207756	2	Claude3.5Sonnet	Claude3.5Sonnet	Critical Analysis of Existing Research	1	1	3.61664
10.1021_acscatal.3c00103	0	Claude3.5Sonnet	Claude3.5Sonnet	Timeliness and Relevance of References	0.878867	[0.82 0.92]	71.4286				10.1002_advs.202207756	2	Claude3.5Sonnet	Claude3.5Sonnet	Critical Analysis of Existing Research	1	2	7.90789
10.1021_acscatal.3c00103	0	Claude3.5Sonnet	Claude3.5Sonnet	Avoidance of Plagiarism and Appropriate Citation	0.889114	[0.85 0.93]	40				10.1002_advs.202207756	2	Claude3.5Sonnet	Claude3.5Sonnet	Critical Analysis of Existing Research	1	3	3.09188
10.1021_acscatal.3c00103	0	Claude3.5Sonnet	Claude3.5Sonnet	Critical Analysis of Existing Research	0.827581	[0.77 0.88]	86.0606				10.1002_advs.202207756	2	Claude3.5Sonnet	Claude3.5Sonnet	Critical Analysis of Existing Research	1	4	7.77737
10.1021_acscatal.3c00103	0	Claude3.5Sonnet	Claude3.5Sonnet	Proposal of New Research Directions or Questions	0.839482	[0.78 0.89]	78.7879				10.1002_advs.202207756	2	Claude3.5Sonnet	Claude3.5Sonnet	Critical Analysis of Existing Research	1	5	3.68283
10.1021_acscatal.3c00103	0	Claude3.5Sonnet	Claude3.5Sonnet	Potential Contribution to the Field	0.851514	[0.8 0.9]	82.6923				10.1002_advs.202207756	2	Claude3.5Sonnet	Claude3.5Sonnet	Critical Analysis of Existing Research	1	6	5.45137
10.1021_acscatal.3c00103	0	Claude3.5Sonnet	Claude3.5Sonnet	Clarity of Research Method Description	0.633671	[0.54 0.73]	50				10.1002_advs.202207756	2	Claude3.5Sonnet	Claude3.5Sonnet	Critical Analysis of Existing Research	1	7	5.21725
10.1021_acscatal.3c00103	0	Claude3.5Sonnet	Claude3.5Sonnet	Rationality of Method Selection	0.453421	[0.35 0.57]	61.1111				10.1002_advs.202207756	2	Claude3.5Sonnet	Claude3.5Sonnet	Critical Analysis of Existing Research	1	8	5.73331
10.1021_acscatal.3c00103	0	Claude3.5Sonnet	Claude3.5Sonnet	Rigor of Research Design	0.504408	[0.4 0.62]	44				10.1002_advs.202207756	2	Claude3.5Sonnet	Claude3.5Sonnet	Critical Analysis of Existing Research	1	9	10
10.1021_acscatal.3c00103	0	Claude3.5Sonnet	Claude3.5Sonnet	Inclusion of Latest Research Results	0.892293	[0.83 0.93]	77.5758				10.1002_advs.202207756	2	Claude3.5Sonnet	Claude3.5Sonnet	Critical Analysis of Existing Research	1	10	0
10.1021_acscatal.3c00103	0	Claude3.5Sonnet	Claude3.5Sonnet	Reflection of Current Research Hotspots	0.722251	[0.62 0.81]	74.5455				10.1002_advs.202207756	2	Claude3.5Sonnet	Claude3.5Sonnet	Feasibility of Proposed Suggestions	1	0	7.60117
10.1021_acscatal.3c00103	0	Claude3.5Sonnet	Claude3.5Sonnet	Fluency of Language Expression	0.234613	[0.15 0.35]	89.0909				10.1002_advs.202207756	2	Claude3.5Sonnet	Claude3.5Sonnet	Feasibility of Proposed Suggestions	1	1	9.28933
10.1021_acscatal.3c00103	0	Claude3.5Sonnet	Claude3.5Sonnet	Appropriateness of Professional Terminology Use	0.7411	[0.66 0.82]	60.8108				10.1002_advs.202207756	2	Claude3.5Sonnet	Claude3.5Sonnet	Feasibility of Proposed Suggestions	1	2	9.9452
10.1021_acscatal.3c00103	0	Claude3.5Sonnet	Claude3.5Sonnet	Conciseness of Expression	0.596259	[0.48 0.71]	84.8485				10.1002_advs.202207756	2	Claude3.5Sonnet	Claude3.5Sonnet	Feasibility of Proposed Suggestions	1	3	9.40326
10.1021_acscatal.3c00103	0	Claude3.5Sonnet	Claude3.5Sonnet	Practical Application Potential of Research Results	0.729106	[0.64 0.81]	75.1592				10.1002_advs.202207756	2	Claude3.5Sonnet	Claude3.5Sonnet	Feasibility of Proposed Suggestions	1	4	10
10.1021_acscatal.3c00103	0	Claude3.5Sonnet	Claude3.5Sonnet	Feasibility of Proposed Suggestions	0.73381	[0.65 0.81]	78.2051				10.1002_advs.202207756	2	Claude3.5Sonnet	Claude3.5Sonnet	Feasibility of Proposed Suggestions	1	5	8.88783
10.1021_acscatal.3c00103	0	Claude3.5Sonnet	Claude3.5Sonnet	Logic of Argumentation	0.708557	[0.59 0.81]	87.2727				10.1002_advs.202207756	2	Claude3.5Sonnet	Claude3.5Sonnet	Feasibility of Proposed Suggestions	1	6	9.95625
10.1021_acscatal.3c00103	0	Claude3.5Sonnet	Claude3.5Sonnet	Multi-angle Analysis of Problems	0.788814	[0.72 0.85]	80				10.1002_advs.202207756	2	Claude3.5Sonnet	Claude3.5Sonnet	Feasibility of Proposed Suggestions	1	7	9.57168
10.1021_acscatal.3c00103	0	Claude3.5Sonnet	Claude3.5Sonnet	Identification and Discussion of Research Limitations	0.535257	[0.43 0.65]	59.7701				10.1002_advs.202207756	2	Claude3.5Sonnet	Claude3.5Sonnet	Feasibility of Proposed Suggestions	1	8	9.96441
10.1021_acscatal.3c00103	1	Claude3.5Sonnet	Claude3.5Sonnet	Topic Relevance	0.334112	[0.24 0.45]	82.7815				10.1002_advs.202207756	2	Claude3.5Sonnet	Claude3.5Sonnet	Feasibility of Proposed Suggestions	1	9	0.843561
10.1021_acscatal.3c00103	1	Claude3.5Sonnet	Claude3.5Sonnet	Comprehensiveness of Information	0.880399	[0.83 0.92]	74.5455				10.1002_advs.202207756	2	Claude3.5Sonnet	Claude3.5Sonnet	Feasibility of Proposed Suggestions	1	10	0
10.1021_acscatal.3c00103	1	Claude3.5Sonnet	Claude3.5Sonnet	Accuracy of Information	0.563504	[0.44 0.68]	69.5652				10.1002_advs.202207756	2	Claude3.5Sonnet	Claude3.5Sonnet	Fluency of Language Expression	1	0	9.34871
10.1021_acscatal.3c00103	1	Claude3.5Sonnet	Claude3.5Sonnet	Innovativeness of Viewpoints	0.830094	[0.77 0.88]	88.4848				10.1002_advs.202207756	2	Claude3.5Sonnet	Claude3.5Sonnet	Fluency of Language Expression	1	1	9.58101
10.1021_acscatal.3c00103	1	Claude3.5Sonnet	Claude3.5Sonnet	Integration of Interdisciplinary Perspectives	0.83452	[0.78 0.89]	85.8108				10.1002_advs.202207756	2	Claude3.5Sonnet	Claude3.5Sonnet	Fluency of Language Expression	1	2	9.81187
10.1021_acscatal.3c00103	1	Claude3.5Sonnet	Claude3.5Sonnet	Clarity of Logical Structure	0.790649	[0.71 0.86]	71.8121				10.1002_advs.202207756	2	Claude3.5Sonnet	Claude3.5Sonnet	Fluency of Language Expression	1	3	9.81675
10.1021_acscatal.3c00103	1	Claude3.5Sonnet	Claude3.5Sonnet	Reasonableness of Chapter Arrangement	0.670687	[0.58 0.76]	71.3115				10.1002_advs.202207756	2	Claude3.5Sonnet	Claude3.5Sonnet	Fluency of Language Expression	1	4	9.71361
10.1021_acscatal.3c00103	1	Claude3.5Sonnet	Claude3.5Sonnet	Quality of Introduction and Conclusion	0.879823	[0.83 0.92]	80.1282				10.1002_advs.202207756	2	Claude3.5Sonnet	Claude3.5Sonnet	Fluency of Language Expression	1	5	9.73742
10.1021_acscatal.3c00103	1	Claude3.5Sonnet	Claude3.5Sonnet	Accuracy and Completeness of Citations	0.886437	[0.83 0.93]	71.5232				10.1002_advs.202207756	2	Claude3.5Sonnet	Claude3.5Sonnet	Fluency of Language Expression	1	6	9.86207
10.1021_acscatal.3c00103	1	Claude3.5Sonnet	Claude3.5Sonnet	Timeliness and Relevance of References	0.825563	[0.75 0.88]	64.5161				10.1002_advs.202207756	2	Claude3.5Sonnet	Claude3.5Sonnet	Fluency of Language Expression	1	7	9.84258
10.1021_acscatal.3c00103	1	Claude3.5Sonnet	Claude3.5Sonnet	Avoidance of Plagiarism and Appropriate Citation	0.763304	[0.68 0.84]	33.3333				10.1002_advs.202207756	2	Claude3.5Sonnet	Claude3.5Sonnet	Fluency of Language Expression	1	8	9.82663
10.1021_acscatal.3c00103	1	Claude3.5Sonnet	Claude3.5Sonnet	Critical Analysis of Existing Research	0.785462	[0.71 0.85]	72.6115				10.1002_advs.202207756	2	Claude3.5Sonnet	Claude3.5Sonnet	Fluency of Language Expression	1	9	0
10.1021_acscatal.3c00103	1	Claude3.5Sonnet	Claude3.5Sonnet	Proposal of New Research Directions or Questions	0.919122	[0.89 0.95]	81.8182				10.1002_advs.202207756	2	Claude3.5Sonnet	Claude3.5Sonnet	Fluency of Language Expression	1	10	10
10.1021_acscatal.3c00103	1	Claude3.5Sonnet	Claude3.5Sonnet	Potential Contribution to the Field	0.835115	[0.77 0.89]	79.4326				10.1002_advs.202207756	2	Claude3.5Sonnet	Claude3.5Sonnet	Identification and Discussion of Research Limitations	1	0	6.83765
10.1021_acscatal.3c00103	1	Claude3.5Sonnet	Claude3.5Sonnet	Clarity of Research Method Description	0.7122	[0.62 0.8 ]	53.5714				10.1002_advs.202207756	2	Claude3.5Sonnet	Claude3.5Sonnet	Identification and Discussion of Research Limitations	1	1	6.79655
10.1021_acscatal.3c00103	1	Claude3.5Sonnet	Claude3.5Sonnet	Rationality of Method Selection	0.555562	[0.45 0.66]	43.75				10.1002_advs.202207756	2	Claude3.5Sonnet	Claude3.5Sonnet	Identification and Discussion of Research Limitations	1	2	8.00182
10.1021_acscatal.3c00103	1	Claude3.5Sonnet	Claude3.5Sonnet	Rigor of Research Design	0.570916	[0.47 0.68]	60				10.1002_advs.202207756	2	Claude3.5Sonnet	Claude3.5Sonnet	Identification and Discussion of Research Limitations	1	3	7.33146
10.1021_acscatal.3c00103	1	Claude3.5Sonnet	Claude3.5Sonnet	Inclusion of Latest Research Results	0.797751	[0.71 0.87]	72.8477				10.1002_advs.202207756	2	Claude3.5Sonnet	Claude3.5Sonnet	Identification and Discussion of Research Limitations	1	4	8.29751
10.1021_acscatal.3c00103	1	Claude3.5Sonnet	Claude3.5Sonnet	Reflection of Current Research Hotspots	0.714536	[0.61 0.8 ]	70				10.1002_advs.202207756	2	Claude3.5Sonnet	Claude3.5Sonnet	Identification and Discussion of Research Limitations	1	5	8.23418
10.1021_acscatal.3c00103	1	Claude3.5Sonnet	Claude3.5Sonnet	Fluency of Language Expression	0.708004	[0.62 0.79]	61.0169				10.1002_advs.202207756	2	Claude3.5Sonnet	Claude3.5Sonnet	Identification and Discussion of Research Limitations	1	6	8.64538
10.1021_acscatal.3c00103	1	Claude3.5Sonnet	Claude3.5Sonnet	Appropriateness of Professional Terminology Use	0.509318	[0.4 0.63]	46.875				10.1002_advs.202207756	2	Claude3.5Sonnet	Claude3.5Sonnet	Identification and Discussion of Research Limitations	1	7	6.93343
10.1021_acscatal.3c00103	1	Claude3.5Sonnet	Claude3.5Sonnet	Conciseness of Expression	0.733293	[0.62 0.82]	77.6923				10.1002_advs.202207756	2	Claude3.5Sonnet	Claude3.5Sonnet	Identification and Discussion of Research Limitations	1	8	7.28224
10.1021_acscatal.3c00103	1	Claude3.5Sonnet	Claude3.5Sonnet	Practical Application Potential of Research Results	0.760359	[0.68 0.83]	84.2105				10.1002_advs.202207756	2	Claude3.5Sonnet	Claude3.5Sonnet	Identification and Discussion of Research Limitations	1	9	10
10.1021_acscatal.3c00103	1	Claude3.5Sonnet	Claude3.5Sonnet	Feasibility of Proposed Suggestions	0.858858	[0.81 0.9 ]	80.8917				10.1002_advs.202207756	2	Claude3.5Sonnet	Claude3.5Sonnet	Identification and Discussion of Research Limitations	1	10	0
10.1021_acscatal.3c00103	1	Claude3.5Sonnet	Claude3.5Sonnet	Logic of Argumentation	0.772113	[0.68 0.85]	73.1884				10.1002_advs.202207756	2	Claude3.5Sonnet	Claude3.5Sonnet	Inclusion of Latest Research Results	1	0	9.80376
10.1021_acscatal.3c00103	1	Claude3.5Sonnet	Claude3.5Sonnet	Multi-angle Analysis of Problems	0.768525	[0.69 0.84]	77.5758				10.1002_advs.202207756	2	Claude3.5Sonnet	Claude3.5Sonnet	Inclusion of Latest Research Results	1	1	9.85803
10.1021_acscatal.3c00103	1	Claude3.5Sonnet	Claude3.5Sonnet	Identification and Discussion of Research Limitations	0.834787	[0.78 0.89]	69.5238				10.1002_advs.202207756	2	Claude3.5Sonnet	Claude3.5Sonnet	Inclusion of Latest Research Results	1	2	9.95474
10.1021_acscatal.3c00103	2	Claude3.5Sonnet	Claude3.5Sonnet	Topic Relevance	0.602109	[0.46 0.72]	77.931				10.1002_advs.202207756	2	Claude3.5Sonnet	Claude3.5Sonnet	Inclusion of Latest Research Results	1	3	9.83252
10.1021_acscatal.3c00103	2	Claude3.5Sonnet	Claude3.5Sonnet	Comprehensiveness of Information	0.730765	[0.57 0.84]	83.6364				10.1002_advs.202207756	2	Claude3.5Sonnet	Claude3.5Sonnet	Inclusion of Latest Research Results	1	4	9.91926
10.1021_acscatal.3c00103	2	Claude3.5Sonnet	Claude3.5Sonnet	Accuracy of Information	0.802325	[0.72 0.87]	65				10.1002_advs.202207756	2	Claude3.5Sonnet	Claude3.5Sonnet	Inclusion of Latest Research Results	1	5	9.74534
10.1021_acscatal.3c00103	2	Claude3.5Sonnet	Claude3.5Sonnet	Innovativeness of Viewpoints	0.794122	[0.73 0.86]	80.6061				10.1002_advs.202207756	2	Claude3.5Sonnet	Claude3.5Sonnet	Inclusion of Latest Research Results	1	6	9.89015
10.1021_acscatal.3c00103	2	Claude3.5Sonnet	Claude3.5Sonnet	Integration of Interdisciplinary Perspectives	0.658424	[0.55 0.76]	72.549				10.1002_advs.202207756	2	Claude3.5Sonnet	Claude3.5Sonnet	Inclusion of Latest Research Results	1	7	9.83832
10.1021_acscatal.3c00103	2	Claude3.5Sonnet	Claude3.5Sonnet	Clarity of Logical Structure	0.589865	[0.43 0.72]	81.1321				10.1002_advs.202207756	2	Claude3.5Sonnet	Claude3.5Sonnet	Inclusion of Latest Research Results	1	8	9.89917
10.1021_acscatal.3c00103	2	Claude3.5Sonnet	Claude3.5Sonnet	Reasonableness of Chapter Arrangement	0.628682	[0.49 0.75]	82.3899				10.1002_advs.202207756	2	Claude3.5Sonnet	Claude3.5Sonnet	Inclusion of Latest Research Results	1	9	10
10.1021_acscatal.3c00103	2	Claude3.5Sonnet	Claude3.5Sonnet	Quality of Introduction and Conclusion	0.822633	[0.76 0.88]	71.1538				10.1002_advs.202207756	2	Claude3.5Sonnet	Claude3.5Sonnet	Inclusion of Latest Research Results	1	10	0
10.1021_acscatal.3c00103	2	Claude3.5Sonnet	Claude3.5Sonnet	Accuracy and Completeness of Citations	0.881567	[0.82 0.92]	81.25				10.1002_advs.202207756	2	Claude3.5Sonnet	Claude3.5Sonnet	Innovativeness of Viewpoints	1	0	2.05077
10.1021_acscatal.3c00103	2	Claude3.5Sonnet	Claude3.5Sonnet	Timeliness and Relevance of References	0.818695	[0.74 0.88]	76.5625				10.1002_advs.202207756	2	Claude3.5Sonnet	Claude3.5Sonnet	Innovativeness of Viewpoints	1	1	2.9148
10.1021_acscatal.3c00103	2	Claude3.5Sonnet	Claude3.5Sonnet	Avoidance of Plagiarism and Appropriate Citation	0.810888	[0.74 0.87]	47.0588				10.1002_advs.202207756	2	Claude3.5Sonnet	Claude3.5Sonnet	Innovativeness of Viewpoints	1	2	9.86424
10.1021_acscatal.3c00103	2	Claude3.5Sonnet	Claude3.5Sonnet	Critical Analysis of Existing Research	0.781702	[0.67 0.86]	84.8485				10.1002_advs.202207756	2	Claude3.5Sonnet	Claude3.5Sonnet	Innovativeness of Viewpoints	1	3	4.95743
10.1021_acscatal.3c00103	2	Claude3.5Sonnet	Claude3.5Sonnet	Proposal of New Research Directions or Questions	0.90255	[0.86 0.93]	82.4242				10.1002_advs.202207756	2	Claude3.5Sonnet	Claude3.5Sonnet	Innovativeness of Viewpoints	1	4	10
10.1021_acscatal.3c00103	2	Claude3.5Sonnet	Claude3.5Sonnet	Potential Contribution to the Field	0.695477	[0.58 0.79]	75.5556				10.1002_advs.202207756	2	Claude3.5Sonnet	Claude3.5Sonnet	Innovativeness of Viewpoints	1	5	5.74195
10.1021_acscatal.3c00103	2	Claude3.5Sonnet	Claude3.5Sonnet	Clarity of Research Method Description	0.667949	[0.52 0.78]	76.7442				10.1002_advs.202207756	2	Claude3.5Sonnet	Claude3.5Sonnet	Innovativeness of Viewpoints	1	6	8.41518
10.1021_acscatal.3c00103	2	Claude3.5Sonnet	Claude3.5Sonnet	Rationality of Method Selection	0.413624	[0.31 0.54]	42.5532				10.1002_advs.202207756	2	Claude3.5Sonnet	Claude3.5Sonnet	Innovativeness of Viewpoints	1	7	7.13116
10.1021_acscatal.3c00103	2	Claude3.5Sonnet	Claude3.5Sonnet	Rigor of Research Design	0.604337	[0.5 0.71]	71.8182				10.1002_advs.202207756	2	Claude3.5Sonnet	Claude3.5Sonnet	Innovativeness of Viewpoints	1	8	9.86399
10.1021_acscatal.3c00103	2	Claude3.5Sonnet	Claude3.5Sonnet	Inclusion of Latest Research Results	0.753494	[0.62 0.85]	79.6053				10.1002_advs.202207756	2	Claude3.5Sonnet	Claude3.5Sonnet	Innovativeness of Viewpoints	1	9	1.08807
10.1021_acscatal.3c00103	2	Claude3.5Sonnet	Claude3.5Sonnet	Reflection of Current Research Hotspots	0.632228	[0.51 0.74]	75				10.1002_advs.202207756	2	Claude3.5Sonnet	Claude3.5Sonnet	Innovativeness of Viewpoints	1	10	0
10.1021_acscatal.3c00103	2	Claude3.5Sonnet	Claude3.5Sonnet	Fluency of Language Expression	0.624098	[0.51 0.73]	79.1367				10.1002_advs.202207756	2	Claude3.5Sonnet	Claude3.5Sonnet	Integration of Interdisciplinary Perspectives	1	0	4.19626
10.1021_acscatal.3c00103	2	Claude3.5Sonnet	Claude3.5Sonnet	Appropriateness of Professional Terminology Use	0.647017	[0.54 0.75]	67.9012				10.1002_advs.202207756	2	Claude3.5Sonnet	Claude3.5Sonnet	Integration of Interdisciplinary Perspectives	1	1	4.3815
10.1021_acscatal.3c00103	2	Claude3.5Sonnet	Claude3.5Sonnet	Conciseness of Expression	0.578224	[0.46 0.69]	90.303				10.1002_advs.202207756	2	Claude3.5Sonnet	Claude3.5Sonnet	Integration of Interdisciplinary Perspectives	1	2	9.62346
10.1021_acscatal.3c00103	2	Claude3.5Sonnet	Claude3.5Sonnet	Practical Application Potential of Research Results	0.570149	[0.42 0.7 ]	80.2548				10.1002_advs.202207756	2	Claude3.5Sonnet	Claude3.5Sonnet	Integration of Interdisciplinary Perspectives	1	3	4.32428
10.1021_acscatal.3c00103	2	Claude3.5Sonnet	Claude3.5Sonnet	Feasibility of Proposed Suggestions	0.70967	[0.62 0.79]	80				10.1002_advs.202207756	2	Claude3.5Sonnet	Claude3.5Sonnet	Integration of Interdisciplinary Perspectives	1	4	10
10.1021_acscatal.3c00103	2	Claude3.5Sonnet	Claude3.5Sonnet	Logic of Argumentation	0.668337	[0.53 0.78]	77.4194				10.1002_advs.202207756	2	Claude3.5Sonnet	Claude3.5Sonnet	Integration of Interdisciplinary Perspectives	1	5	3.85619
10.1021_acscatal.3c00103	2	Claude3.5Sonnet	Claude3.5Sonnet	Multi-angle Analysis of Problems	0.687763	[0.58 0.78]	73.3333				10.1002_advs.202207756	2	Claude3.5Sonnet	Claude3.5Sonnet	Integration of Interdisciplinary Perspectives	1	6	4.1818
10.1021_acscatal.3c00103	2	Claude3.5Sonnet	Claude3.5Sonnet	Identification and Discussion of Research Limitations	0.599836	[0.5 0.71]	70.339				10.1002_advs.202207756	2	Claude3.5Sonnet	Claude3.5Sonnet	Integration of Interdisciplinary Perspectives	1	7	6.7212
10.1021_acscatal.3c00103	3	Claude3.5Sonnet	Claude3.5Sonnet	Topic Relevance	0.695848	[0.6 0.78]	80				10.1002_advs.202207756	2	Claude3.5Sonnet	Claude3.5Sonnet	Integration of Interdisciplinary Perspectives	1	8	9.97088
10.1021_acscatal.3c00103	3	Claude3.5Sonnet	Claude3.5Sonnet	Comprehensiveness of Information	0.894919	[0.85 0.93]	79.3939				10.1002_advs.202207756	2	Claude3.5Sonnet	Claude3.5Sonnet	Integration of Interdisciplinary Perspectives	1	9	9.15311
10.1021_acscatal.3c00103	3	Claude3.5Sonnet	Claude3.5Sonnet	Accuracy of Information	0.812963	[0.75 0.87]	66.2791				10.1002_advs.202207756	2	Claude3.5Sonnet	Claude3.5Sonnet	Integration of Interdisciplinary Perspectives	1	10	0
10.1021_acscatal.3c00103	3	Claude3.5Sonnet	Claude3.5Sonnet	Innovativeness of Viewpoints	0.871411	[0.82 0.91]	77.5758				10.1002_advs.202207756	2	Claude3.5Sonnet	Claude3.5Sonnet	Logic of Argumentation	1	0	3.62549
10.1021_acscatal.3c00103	3	Claude3.5Sonnet	Claude3.5Sonnet	Integration of Interdisciplinary Perspectives	0.736894	[0.65 0.82]	80.6061				10.1002_advs.202207756	2	Claude3.5Sonnet	Claude3.5Sonnet	Logic of Argumentation	1	1	5.38555
10.1021_acscatal.3c00103	3	Claude3.5Sonnet	Claude3.5Sonnet	Clarity of Logical Structure	0.666861	[0.56 0.76]	85.4545				10.1002_advs.202207756	2	Claude3.5Sonnet	Claude3.5Sonnet	Logic of Argumentation	1	2	6.76726
10.1021_acscatal.3c00103	3	Claude3.5Sonnet	Claude3.5Sonnet	Reasonableness of Chapter Arrangement	0.690283	[0.6 0.78]	84.7134				10.1002_advs.202207756	2	Claude3.5Sonnet	Claude3.5Sonnet	Logic of Argumentation	1	3	4.94199
10.1021_acscatal.3c00103	3	Claude3.5Sonnet	Claude3.5Sonnet	Quality of Introduction and Conclusion	0.810303	[0.74 0.87]	83.0303				10.1002_advs.202207756	2	Claude3.5Sonnet	Claude3.5Sonnet	Logic of Argumentation	1	4	5.49327
10.1021_acscatal.3c00103	3	Claude3.5Sonnet	Claude3.5Sonnet	Accuracy and Completeness of Citations	0.927114	[0.89 0.95]	78.3951				10.1002_advs.202207756	2	Claude3.5Sonnet	Claude3.5Sonnet	Logic of Argumentation	1	5	4.79982
10.1021_acscatal.3c00103	3	Claude3.5Sonnet	Claude3.5Sonnet	Timeliness and Relevance of References	0.897308	[0.86 0.93]	74.4				10.1002_advs.202207756	2	Claude3.5Sonnet	Claude3.5Sonnet	Logic of Argumentation	1	6	6.55744
10.1021_acscatal.3c00103	3	Claude3.5Sonnet	Claude3.5Sonnet	Avoidance of Plagiarism and Appropriate Citation	0.88043	[0.83 0.92]	30.4348				10.1002_advs.202207756	2	Claude3.5Sonnet	Claude3.5Sonnet	Logic of Argumentation	1	7	6.45919
10.1021_acscatal.3c00103	3	Claude3.5Sonnet	Claude3.5Sonnet	Critical Analysis of Existing Research	0.885478	[0.84 0.92]	78.1818				10.1002_advs.202207756	2	Claude3.5Sonnet	Claude3.5Sonnet	Logic of Argumentation	1	8	5.70885
10.1021_acscatal.3c00103	3	Claude3.5Sonnet	Claude3.5Sonnet	Proposal of New Research Directions or Questions	0.938748	[0.91 0.96]	81.2121				10.1002_advs.202207756	2	Claude3.5Sonnet	Claude3.5Sonnet	Logic of Argumentation	1	9	10
10.1021_acscatal.3c00103	3	Claude3.5Sonnet	Claude3.5Sonnet	Potential Contribution to the Field	0.786095	[0.7 0.86]	83.0189				10.1002_advs.202207756	2	Claude3.5Sonnet	Claude3.5Sonnet	Logic of Argumentation	1	10	0
10.1021_acscatal.3c00103	3	Claude3.5Sonnet	Claude3.5Sonnet	Clarity of Research Method Description	0.792572	[0.71 0.86]	81.1321				10.1002_advs.202207756	2	Claude3.5Sonnet	Claude3.5Sonnet	Multi-angle Analysis of Problems	1	0	6.16706
10.1021_acscatal.3c00103	3	Claude3.5Sonnet	Claude3.5Sonnet	Rationality of Method Selection	0.662843	[0.57 0.76]	67.8161				10.1002_advs.202207756	2	Claude3.5Sonnet	Claude3.5Sonnet	Multi-angle Analysis of Problems	1	1	6.97365
10.1021_acscatal.3c00103	3	Claude3.5Sonnet	Claude3.5Sonnet	Rigor of Research Design	0.812103	[0.75 0.87]	75.974				10.1002_advs.202207756	2	Claude3.5Sonnet	Claude3.5Sonnet	Multi-angle Analysis of Problems	1	2	9.84728
10.1021_acscatal.3c00103	3	Claude3.5Sonnet	Claude3.5Sonnet	Inclusion of Latest Research Results	0.883902	[0.83 0.93]	83.0303				10.1002_advs.202207756	2	Claude3.5Sonnet	Claude3.5Sonnet	Multi-angle Analysis of Problems	1	3	7.27755
10.1021_acscatal.3c00103	3	Claude3.5Sonnet	Claude3.5Sonnet	Reflection of Current Research Hotspots	0.70148	[0.58 0.8 ]	77.7778				10.1002_advs.202207756	2	Claude3.5Sonnet	Claude3.5Sonnet	Multi-angle Analysis of Problems	1	4	10
10.1021_acscatal.3c00103	3	Claude3.5Sonnet	Claude3.5Sonnet	Fluency of Language Expression	0.643358	[0.53 0.75]	90.3846				10.1002_advs.202207756	2	Claude3.5Sonnet	Claude3.5Sonnet	Multi-angle Analysis of Problems	1	5	7.27415
10.1021_acscatal.3c00103	3	Claude3.5Sonnet	Claude3.5Sonnet	Appropriateness of Professional Terminology Use	0.692991	[0.59 0.79]	72.1739				10.1002_advs.202207756	2	Claude3.5Sonnet	Claude3.5Sonnet	Multi-angle Analysis of Problems	1	6	8.6363
10.1021_acscatal.3c00103	3	Claude3.5Sonnet	Claude3.5Sonnet	Conciseness of Expression	0.654616	[0.55 0.75]	86.0606				10.1002_advs.202207756	2	Claude3.5Sonnet	Claude3.5Sonnet	Multi-angle Analysis of Problems	1	7	8.43761
10.1021_acscatal.3c00103	3	Claude3.5Sonnet	Claude3.5Sonnet	Practical Application Potential of Research Results	0.699829	[0.59 0.79]	86.6667				10.1002_advs.202207756	2	Claude3.5Sonnet	Claude3.5Sonnet	Multi-angle Analysis of Problems	1	8	9.94747
10.1021_acscatal.3c00103	3	Claude3.5Sonnet	Claude3.5Sonnet	Feasibility of Proposed Suggestions	0.860991	[0.81 0.91]	86.0606				10.1002_advs.202207756	2	Claude3.5Sonnet	Claude3.5Sonnet	Multi-angle Analysis of Problems	1	9	9.82922
10.1021_acscatal.3c00103	3	Claude3.5Sonnet	Claude3.5Sonnet	Logic of Argumentation	0.733395	[0.65 0.81]	82.3899				10.1002_advs.202207756	2	Claude3.5Sonnet	Claude3.5Sonnet	Multi-angle Analysis of Problems	1	10	0
10.1021_acscatal.3c00103	3	Claude3.5Sonnet	Claude3.5Sonnet	Multi-angle Analysis of Problems	0.767808	[0.68 0.84]	80.6061				10.1002_advs.202207756	2	Claude3.5Sonnet	Claude3.5Sonnet	Potential Contribution to the Field	1	0	6.15277
10.1021_acscatal.3c00103	3	Claude3.5Sonnet	Claude3.5Sonnet	Identification and Discussion of Research Limitations	0.792926	[0.72 0.86]	79.1946				10.1002_advs.202207756	2	Claude3.5Sonnet	Claude3.5Sonnet	Potential Contribution to the Field	1	1	7.45942
10.1021_acscatal.3c00103	4	Claude3.5Sonnet	Claude3.5Sonnet	Topic Relevance	0.751988	[0.66 0.83]	79.1667				10.1002_advs.202207756	2	Claude3.5Sonnet	Claude3.5Sonnet	Potential Contribution to the Field	1	2	9.91821
10.1021_acscatal.3c00103	4	Claude3.5Sonnet	Claude3.5Sonnet	Comprehensiveness of Information	0.832522	[0.71 0.9 ]	78.7879				10.1002_advs.202207756	2	Claude3.5Sonnet	Claude3.5Sonnet	Potential Contribution to the Field	1	3	7.88163
10.1021_acscatal.3c00103	4	Claude3.5Sonnet	Claude3.5Sonnet	Accuracy of Information	0.847582	[0.79 0.9 ]	70.5882				10.1002_advs.202207756	2	Claude3.5Sonnet	Claude3.5Sonnet	Potential Contribution to the Field	1	4	10
10.1021_acscatal.3c00103	4	Claude3.5Sonnet	Claude3.5Sonnet	Innovativeness of Viewpoints	0.821503	[0.76 0.88]	78.1818				10.1002_advs.202207756	2	Claude3.5Sonnet	Claude3.5Sonnet	Potential Contribution to the Field	1	5	8.06864
10.1021_acscatal.3c00103	4	Claude3.5Sonnet	Claude3.5Sonnet	Integration of Interdisciplinary Perspectives	0.813556	[0.75 0.87]	80.9859				10.1002_advs.202207756	2	Claude3.5Sonnet	Claude3.5Sonnet	Potential Contribution to the Field	1	6	9.39307
10.1021_acscatal.3c00103	4	Claude3.5Sonnet	Claude3.5Sonnet	Clarity of Logical Structure	0.668341	[0.5 0.79]	89.0909				10.1002_advs.202207756	2	Claude3.5Sonnet	Claude3.5Sonnet	Potential Contribution to the Field	1	7	9.06337
10.1021_acscatal.3c00103	4	Claude3.5Sonnet	Claude3.5Sonnet	Reasonableness of Chapter Arrangement	0.681728	[0.53 0.79]	89.0909				10.1002_advs.202207756	2	Claude3.5Sonnet	Claude3.5Sonnet	Potential Contribution to the Field	1	8	9.96458
10.1021_acscatal.3c00103	4	Claude3.5Sonnet	Claude3.5Sonnet	Quality of Introduction and Conclusion	0.813922	[0.75 0.87]	77.5758				10.1002_advs.202207756	2	Claude3.5Sonnet	Claude3.5Sonnet	Potential Contribution to the Field	1	9	9.58747
10.1021_acscatal.3c00103	4	Claude3.5Sonnet	Claude3.5Sonnet	Accuracy and Completeness of Citations	0.93575	[0.9 0.96]	78.1513				10.1002_advs.202207756	2	Claude3.5Sonnet	Claude3.5Sonnet	Potential Contribution to the Field	1	10	0
10.1021_acscatal.3c00103	4	Claude3.5Sonnet	Claude3.5Sonnet	Timeliness and Relevance of References	0.880161	[0.83 0.92]	77.2059				10.1002_advs.202207756	2	Claude3.5Sonnet	Claude3.5Sonnet	Practical Application Potential of Research Results	1	0	6.48058
10.1021_acscatal.3c00103	4	Claude3.5Sonnet	Claude3.5Sonnet	Avoidance of Plagiarism and Appropriate Citation	0.893536	[0.85 0.93]	35				10.1002_advs.202207756	2	Claude3.5Sonnet	Claude3.5Sonnet	Practical Application Potential of Research Results	1	1	8.21648
10.1021_acscatal.3c00103	4	Claude3.5Sonnet	Claude3.5Sonnet	Critical Analysis of Existing Research	0.793973	[0.71 0.86]	81.6456				10.1002_advs.202207756	2	Claude3.5Sonnet	Claude3.5Sonnet	Practical Application Potential of Research Results	1	2	9.84898
10.1021_acscatal.3c00103	4	Claude3.5Sonnet	Claude3.5Sonnet	Proposal of New Research Directions or Questions	0.919874	[0.89 0.95]	78.7879				10.1002_advs.202207756	2	Claude3.5Sonnet	Claude3.5Sonnet	Practical Application Potential of Research Results	1	3	8.52489
10.1021_acscatal.3c00103	4	Claude3.5Sonnet	Claude3.5Sonnet	Potential Contribution to the Field	0.835761	[0.77 0.89]	73.2877				10.1002_advs.202207756	2	Claude3.5Sonnet	Claude3.5Sonnet	Practical Application Potential of Research Results	1	4	10
10.1021_acscatal.3c00103	4	Claude3.5Sonnet	Claude3.5Sonnet	Clarity of Research Method Description	0.734688	[0.64 0.82]	72.1519				10.1002_advs.202207756	2	Claude3.5Sonnet	Claude3.5Sonnet	Practical Application Potential of Research Results	1	5	8.36444
10.1021_acscatal.3c00103	4	Claude3.5Sonnet	Claude3.5Sonnet	Rationality of Method Selection	0.550485	[0.45 0.66]	58.3333				10.1002_advs.202207756	2	Claude3.5Sonnet	Claude3.5Sonnet	Practical Application Potential of Research Results	1	6	9.51788
10.1021_acscatal.3c00103	4	Claude3.5Sonnet	Claude3.5Sonnet	Rigor of Research Design	0.608597	[0.51 0.71]	69.3333				10.1002_advs.202207756	2	Claude3.5Sonnet	Claude3.5Sonnet	Practical Application Potential of Research Results	1	7	9.20956
10.1021_acscatal.3c00103	4	Claude3.5Sonnet	Claude3.5Sonnet	Inclusion of Latest Research Results	0.870131	[0.81 0.92]	76.1006				10.1002_advs.202207756	2	Claude3.5Sonnet	Claude3.5Sonnet	Practical Application Potential of Research Results	1	8	9.95724
10.1021_acscatal.3c00103	4	Claude3.5Sonnet	Claude3.5Sonnet	Reflection of Current Research Hotspots	0.776384	[0.69 0.85]	75.4717				10.1002_advs.202207756	2	Claude3.5Sonnet	Claude3.5Sonnet	Practical Application Potential of Research Results	1	9	7.1435
10.1021_acscatal.3c00103	4	Claude3.5Sonnet	Claude3.5Sonnet	Fluency of Language Expression	0.690308	[0.59 0.78]	85				10.1002_advs.202207756	2	Claude3.5Sonnet	Claude3.5Sonnet	Practical Application Potential of Research Results	1	10	0
10.1021_acscatal.3c00103	4	Claude3.5Sonnet	Claude3.5Sonnet	Appropriateness of Professional Terminology Use	0.658698	[0.55 0.76]	69.0909				10.1002_advs.202207756	2	Claude3.5Sonnet	Claude3.5Sonnet	Proposal of New Research Directions or Questions	1	0	7.68972
10.1021_acscatal.3c00103	4	Claude3.5Sonnet	Claude3.5Sonnet	Conciseness of Expression	0.78808	[0.7 0.86]	88.535				10.1002_advs.202207756	2	Claude3.5Sonnet	Claude3.5Sonnet	Proposal of New Research Directions or Questions	1	1	8.26305
10.1021_acscatal.3c00103	4	Claude3.5Sonnet	Claude3.5Sonnet	Practical Application Potential of Research Results	0.751694	[0.65 0.83]	80				10.1002_advs.202207756	2	Claude3.5Sonnet	Claude3.5Sonnet	Proposal of New Research Directions or Questions	1	2	9.90568
10.1021_acscatal.3c00103	4	Claude3.5Sonnet	Claude3.5Sonnet	Feasibility of Proposed Suggestions	0.818432	[0.75 0.88]	76.9697				10.1002_advs.202207756	2	Claude3.5Sonnet	Claude3.5Sonnet	Proposal of New Research Directions or Questions	1	3	8.95783
10.1021_acscatal.3c00103	4	Claude3.5Sonnet	Claude3.5Sonnet	Logic of Argumentation	0.682424	[0.56 0.79]	87.234				10.1002_advs.202207756	2	Claude3.5Sonnet	Claude3.5Sonnet	Proposal of New Research Directions or Questions	1	4	10
10.1021_acscatal.3c00103	4	Claude3.5Sonnet	Claude3.5Sonnet	Multi-angle Analysis of Problems	0.831905	[0.76 0.89]	75.7576				10.1002_advs.202207756	2	Claude3.5Sonnet	Claude3.5Sonnet	Proposal of New Research Directions or Questions	1	5	8.98451
10.1021_acscatal.3c00103	4	Claude3.5Sonnet	Claude3.5Sonnet	Identification and Discussion of Research Limitations	0.50192	[0.4 0.62]	57.5342				10.1002_advs.202207756	2	Claude3.5Sonnet	Claude3.5Sonnet	Proposal of New Research Directions or Questions	1	6	9.74527
10.1021_acscatal.3c00103	5	Claude3.5Sonnet	Claude3.5Sonnet	Topic Relevance	0.711738	[0.62 0.8 ]	81.6901				10.1002_advs.202207756	2	Claude3.5Sonnet	Claude3.5Sonnet	Proposal of New Research Directions or Questions	1	7	9.20991
10.1021_acscatal.3c00103	5	Claude3.5Sonnet	Claude3.5Sonnet	Comprehensiveness of Information	0.783916	[0.69 0.86]	83.0303				10.1002_advs.202207756	2	Claude3.5Sonnet	Claude3.5Sonnet	Proposal of New Research Directions or Questions	1	8	9.93701
10.1021_acscatal.3c00103	5	Claude3.5Sonnet	Claude3.5Sonnet	Accuracy of Information	0.803721	[0.73 0.87]	45.1613				10.1002_advs.202207756	2	Claude3.5Sonnet	Claude3.5Sonnet	Proposal of New Research Directions or Questions	1	9	0.204967
10.1021_acscatal.3c00103	5	Claude3.5Sonnet	Claude3.5Sonnet	Innovativeness of Viewpoints	0.794931	[0.73 0.86]	87.8788				10.1002_advs.202207756	2	Claude3.5Sonnet	Claude3.5Sonnet	Proposal of New Research Directions or Questions	1	10	0
10.1021_acscatal.3c00103	5	Claude3.5Sonnet	Claude3.5Sonnet	Integration of Interdisciplinary Perspectives	0.810265	[0.74 0.87]	75.7576				10.1002_advs.202207756	2	Claude3.5Sonnet	Claude3.5Sonnet	Quality of Introduction and Conclusion	1	0	5.04544
10.1021_acscatal.3c00103	5	Claude3.5Sonnet	Claude3.5Sonnet	Clarity of Logical Structure	0.61032	[0.43 0.75]	84.8485				10.1002_advs.202207756	2	Claude3.5Sonnet	Claude3.5Sonnet	Quality of Introduction and Conclusion	1	1	8.08902
10.1021_acscatal.3c00103	5	Claude3.5Sonnet	Claude3.5Sonnet	Reasonableness of Chapter Arrangement	0.619693	[0.48 0.74]	83.6735				10.1002_advs.202207756	2	Claude3.5Sonnet	Claude3.5Sonnet	Quality of Introduction and Conclusion	1	2	9.94264
10.1021_acscatal.3c00103	5	Claude3.5Sonnet	Claude3.5Sonnet	Quality of Introduction and Conclusion	0.64284	[0.53 0.75]	70.7006				10.1002_advs.202207756	2	Claude3.5Sonnet	Claude3.5Sonnet	Quality of Introduction and Conclusion	1	3	8.61328
10.1021_acscatal.3c00103	5	Claude3.5Sonnet	Claude3.5Sonnet	Accuracy and Completeness of Citations	0.928595	[0.9 0.95]	52.9412				10.1002_advs.202207756	2	Claude3.5Sonnet	Claude3.5Sonnet	Quality of Introduction and Conclusion	1	4	9.93033
10.1021_acscatal.3c00103	5	Claude3.5Sonnet	Claude3.5Sonnet	Timeliness and Relevance of References	0.867365	[0.81 0.91]	30.5556				10.1002_advs.202207756	2	Claude3.5Sonnet	Claude3.5Sonnet	Quality of Introduction and Conclusion	1	5	8.3344
10.1021_acscatal.3c00103	5	Claude3.5Sonnet	Claude3.5Sonnet	Avoidance of Plagiarism and Appropriate Citation	0.869578	[0.82 0.91]	0				10.1002_advs.202207756	2	Claude3.5Sonnet	Claude3.5Sonnet	Quality of Introduction and Conclusion	1	6	9.84511
10.1021_acscatal.3c00103	5	Claude3.5Sonnet	Claude3.5Sonnet	Critical Analysis of Existing Research	0.679082	[0.55 0.79]	78.7879				10.1002_advs.202207756	2	Claude3.5Sonnet	Claude3.5Sonnet	Quality of Introduction and Conclusion	1	7	8.30656
10.1021_acscatal.3c00103	5	Claude3.5Sonnet	Claude3.5Sonnet	Proposal of New Research Directions or Questions	0.863248	[0.81 0.91]	87.8788				10.1002_advs.202207756	2	Claude3.5Sonnet	Claude3.5Sonnet	Quality of Introduction and Conclusion	1	8	10
10.1021_acscatal.3c00103	5	Claude3.5Sonnet	Claude3.5Sonnet	Potential Contribution to the Field	0.777368	[0.69 0.85]	68.5039				10.1002_advs.202207756	2	Claude3.5Sonnet	Claude3.5Sonnet	Quality of Introduction and Conclusion	1	9	0.0161013
10.1021_acscatal.3c00103	5	Claude3.5Sonnet	Claude3.5Sonnet	Clarity of Research Method Description	0.662989	[0.56 0.76]	76.7442				10.1002_advs.202207756	2	Claude3.5Sonnet	Claude3.5Sonnet	Quality of Introduction and Conclusion	1	10	0
10.1021_acscatal.3c00103	5	Claude3.5Sonnet	Claude3.5Sonnet	Rationality of Method Selection	0.521696	[0.42 0.63]	38.0952				10.1002_advs.202207756	2	Claude3.5Sonnet	Claude3.5Sonnet	Rationality of Method Selection	1	0	6.26223
10.1021_acscatal.3c00103	5	Claude3.5Sonnet	Claude3.5Sonnet	Rigor of Research Design	0.565574	[0.46 0.67]	60				10.1002_advs.202207756	2	Claude3.5Sonnet	Claude3.5Sonnet	Rationality of Method Selection	1	1	6.04203
10.1021_acscatal.3c00103	5	Claude3.5Sonnet	Claude3.5Sonnet	Inclusion of Latest Research Results	0.873048	[0.82 0.92]	69.2308				10.1002_advs.202207756	2	Claude3.5Sonnet	Claude3.5Sonnet	Rationality of Method Selection	1	2	7.10422
10.1021_acscatal.3c00103	5	Claude3.5Sonnet	Claude3.5Sonnet	Reflection of Current Research Hotspots	0.604059	[0.46 0.73]	71.2329				10.1002_advs.202207756	2	Claude3.5Sonnet	Claude3.5Sonnet	Rationality of Method Selection	1	3	6.35938
10.1021_acscatal.3c00103	5	Claude3.5Sonnet	Claude3.5Sonnet	Fluency of Language Expression	0.42007	[0.31 0.55]	82.3529				10.1002_advs.202207756	2	Claude3.5Sonnet	Claude3.5Sonnet	Rationality of Method Selection	1	4	7.04725
10.1021_acscatal.3c00103	5	Claude3.5Sonnet	Claude3.5Sonnet	Appropriateness of Professional Terminology Use	0.591941	[0.48 0.7 ]	60				10.1002_advs.202207756	2	Claude3.5Sonnet	Claude3.5Sonnet	Rationality of Method Selection	1	5	6.34614
10.1021_acscatal.3c00103	5	Claude3.5Sonnet	Claude3.5Sonnet	Conciseness of Expression	0.478126	[0.35 0.61]	94.5455				10.1002_advs.202207756	2	Claude3.5Sonnet	Claude3.5Sonnet	Rationality of Method Selection	1	6	7.32197
10.1021_acscatal.3c00103	5	Claude3.5Sonnet	Claude3.5Sonnet	Practical Application Potential of Research Results	0.64446	[0.53 0.75]	70.7317				10.1002_advs.202207756	2	Claude3.5Sonnet	Claude3.5Sonnet	Rationality of Method Selection	1	7	7.08331
10.1021_acscatal.3c00103	5	Claude3.5Sonnet	Claude3.5Sonnet	Feasibility of Proposed Suggestions	0.655777	[0.55 0.76]	76.2821				10.1002_advs.202207756	2	Claude3.5Sonnet	Claude3.5Sonnet	Rationality of Method Selection	1	8	6.42595
10.1021_acscatal.3c00103	5	Claude3.5Sonnet	Claude3.5Sonnet	Logic of Argumentation	0.653739	[0.51 0.77]	80.5085				10.1002_advs.202207756	2	Claude3.5Sonnet	Claude3.5Sonnet	Rationality of Method Selection	1	9	10
10.1021_acscatal.3c00103	5	Claude3.5Sonnet	Claude3.5Sonnet	Multi-angle Analysis of Problems	0.790926	[0.71 0.86]	75.7576				10.1002_advs.202207756	2	Claude3.5Sonnet	Claude3.5Sonnet	Rationality of Method Selection	1	10	0
10.1021_acscatal.3c00103	5	Claude3.5Sonnet	Claude3.5Sonnet	Identification and Discussion of Research Limitations	0.639276	[0.53 0.74]	74.1379				10.1002_advs.202207756	2	Claude3.5Sonnet	Claude3.5Sonnet	Reasonableness of Chapter Arrangement	1	0	6.69393
10.1021_acscatal.3c00728	0	Claude3.5Sonnet	Claude3.5Sonnet	Topic Relevance	0.475021	[0.33 0.62]	76.9697				10.1002_advs.202207756	2	Claude3.5Sonnet	Claude3.5Sonnet	Reasonableness of Chapter Arrangement	1	1	9.03262
10.1021_acscatal.3c00728	0	Claude3.5Sonnet	Claude3.5Sonnet	Comprehensiveness of Information	0.790752	[0.67 0.87]	79.4872				10.1002_advs.202207756	2	Claude3.5Sonnet	Claude3.5Sonnet	Reasonableness of Chapter Arrangement	1	2	8.60919
10.1021_acscatal.3c00728	0	Claude3.5Sonnet	Claude3.5Sonnet	Accuracy of Information	0.812483	[0.75 0.87]	67.2				10.1002_advs.202207756	2	Claude3.5Sonnet	Claude3.5Sonnet	Reasonableness of Chapter Arrangement	1	3	8.84991
10.1021_acscatal.3c00728	0	Claude3.5Sonnet	Claude3.5Sonnet	Innovativeness of Viewpoints	0.792185	[0.72 0.86]	76.875				10.1002_advs.202207756	2	Claude3.5Sonnet	Claude3.5Sonnet	Reasonableness of Chapter Arrangement	1	4	8.40577
10.1021_acscatal.3c00728	0	Claude3.5Sonnet	Claude3.5Sonnet	Integration of Interdisciplinary Perspectives	0.76212	[0.68 0.83]	77.2152				10.1002_advs.202207756	2	Claude3.5Sonnet	Claude3.5Sonnet	Reasonableness of Chapter Arrangement	1	5	8.46806
10.1021_acscatal.3c00728	0	Claude3.5Sonnet	Claude3.5Sonnet	Clarity of Logical Structure	0.613389	[0.44 0.75]	78.7879				10.1002_advs.202207756	2	Claude3.5Sonnet	Claude3.5Sonnet	Reasonableness of Chapter Arrangement	1	6	9.55467
10.1021_acscatal.3c00728	0	Claude3.5Sonnet	Claude3.5Sonnet	Reasonableness of Chapter Arrangement	0.583976	[0.45 0.71]	80				10.1002_advs.202207756	2	Claude3.5Sonnet	Claude3.5Sonnet	Reasonableness of Chapter Arrangement	1	7	8.67466
10.1021_acscatal.3c00728	0	Claude3.5Sonnet	Claude3.5Sonnet	Quality of Introduction and Conclusion	0.664478	[0.56 0.76]	75				10.1002_advs.202207756	2	Claude3.5Sonnet	Claude3.5Sonnet	Reasonableness of Chapter Arrangement	1	8	8.12639
10.1021_acscatal.3c00728	0	Claude3.5Sonnet	Claude3.5Sonnet	Accuracy and Completeness of Citations	0.934817	[0.91 0.96]	72.0497				10.1002_advs.202207756	2	Claude3.5Sonnet	Claude3.5Sonnet	Reasonableness of Chapter Arrangement	1	9	10
10.1021_acscatal.3c00728	0	Claude3.5Sonnet	Claude3.5Sonnet	Timeliness and Relevance of References	0.905669	[0.87 0.94]	77.8523				10.1002_advs.202207756	2	Claude3.5Sonnet	Claude3.5Sonnet	Reasonableness of Chapter Arrangement	1	10	0
10.1021_acscatal.3c00728	0	Claude3.5Sonnet	Claude3.5Sonnet	Avoidance of Plagiarism and Appropriate Citation	0.882129	[0.84 0.92]	30				10.1002_advs.202207756	2	Claude3.5Sonnet	Claude3.5Sonnet	Reflection of Current Research Hotspots	1	0	4.70953
10.1021_acscatal.3c00728	0	Claude3.5Sonnet	Claude3.5Sonnet	Critical Analysis of Existing Research	0.88242	[0.84 0.92]	78.7879				10.1002_advs.202207756	2	Claude3.5Sonnet	Claude3.5Sonnet	Reflection of Current Research Hotspots	1	1	8.09432
10.1021_acscatal.3c00728	0	Claude3.5Sonnet	Claude3.5Sonnet	Proposal of New Research Directions or Questions	0.91761	[0.88 0.95]	79.7546				10.1002_advs.202207756	2	Claude3.5Sonnet	Claude3.5Sonnet	Reflection of Current Research Hotspots	1	2	9.88145
10.1021_acscatal.3c00728	0	Claude3.5Sonnet	Claude3.5Sonnet	Potential Contribution to the Field	0.869925	[0.82 0.91]	70.625				10.1002_advs.202207756	2	Claude3.5Sonnet	Claude3.5Sonnet	Reflection of Current Research Hotspots	1	3	8.92487
10.1021_acscatal.3c00728	0	Claude3.5Sonnet	Claude3.5Sonnet	Clarity of Research Method Description	0.712198	[0.63 0.8 ]	38.2353				10.1002_advs.202207756	2	Claude3.5Sonnet	Claude3.5Sonnet	Reflection of Current Research Hotspots	1	4	10
10.1021_acscatal.3c00728	0	Claude3.5Sonnet	Claude3.5Sonnet	Rationality of Method Selection	0.519671	[0.42 0.63]	28				10.1002_advs.202207756	2	Claude3.5Sonnet	Claude3.5Sonnet	Reflection of Current Research Hotspots	1	5	7.65199
10.1021_acscatal.3c00728	0	Claude3.5Sonnet	Claude3.5Sonnet	Rigor of Research Design	0.630273	[0.53 0.73]	54.6875				10.1002_advs.202207756	2	Claude3.5Sonnet	Claude3.5Sonnet	Reflection of Current Research Hotspots	1	6	9.3107
10.1021_acscatal.3c00728	0	Claude3.5Sonnet	Claude3.5Sonnet	Inclusion of Latest Research Results	0.892398	[0.84 0.93]	78.7879				10.1002_advs.202207756	2	Claude3.5Sonnet	Claude3.5Sonnet	Reflection of Current Research Hotspots	1	7	9.16794
10.1021_acscatal.3c00728	0	Claude3.5Sonnet	Claude3.5Sonnet	Reflection of Current Research Hotspots	0.689922	[0.59 0.78]	78.6164				10.1002_advs.202207756	2	Claude3.5Sonnet	Claude3.5Sonnet	Reflection of Current Research Hotspots	1	8	9.9408
10.1021_acscatal.3c00728	0	Claude3.5Sonnet	Claude3.5Sonnet	Fluency of Language Expression	0.58705	[0.45 0.71]	87.3239				10.1002_advs.202207756	2	Claude3.5Sonnet	Claude3.5Sonnet	Reflection of Current Research Hotspots	1	9	3.5628
10.1021_acscatal.3c00728	0	Claude3.5Sonnet	Claude3.5Sonnet	Appropriateness of Professional Terminology Use	0.67404	[0.57 0.77]	61.1111				10.1002_advs.202207756	2	Claude3.5Sonnet	Claude3.5Sonnet	Reflection of Current Research Hotspots	1	10	0
10.1021_acscatal.3c00728	0	Claude3.5Sonnet	Claude3.5Sonnet	Conciseness of Expression	0.567776	[0.45 0.69]	84.2424				10.1002_advs.202207756	2	Claude3.5Sonnet	Claude3.5Sonnet	Rigor of Research Design	1	0	4.58698
10.1021_acscatal.3c00728	0	Claude3.5Sonnet	Claude3.5Sonnet	Practical Application Potential of Research Results	0.764844	[0.68 0.84]	76.2821				10.1002_advs.202207756	2	Claude3.5Sonnet	Claude3.5Sonnet	Rigor of Research Design	1	1	4.81747
10.1021_acscatal.3c00728	0	Claude3.5Sonnet	Claude3.5Sonnet	Feasibility of Proposed Suggestions	0.823945	[0.76 0.88]	71.6129				10.1002_advs.202207756	2	Claude3.5Sonnet	Claude3.5Sonnet	Rigor of Research Design	1	2	5.39339
10.1021_acscatal.3c00728	0	Claude3.5Sonnet	Claude3.5Sonnet	Logic of Argumentation	0.726069	[0.61 0.82]	78.1818				10.1002_advs.202207756	2	Claude3.5Sonnet	Claude3.5Sonnet	Rigor of Research Design	1	3	4.63891
10.1021_acscatal.3c00728	0	Claude3.5Sonnet	Claude3.5Sonnet	Multi-angle Analysis of Problems	0.808312	[0.74 0.87]	76.0736				10.1002_advs.202207756	2	Claude3.5Sonnet	Claude3.5Sonnet	Rigor of Research Design	1	4	5.03056
10.1021_acscatal.3c00728	0	Claude3.5Sonnet	Claude3.5Sonnet	Identification and Discussion of Research Limitations	0.865881	[0.82 0.91]	70.1987				10.1002_advs.202207756	2	Claude3.5Sonnet	Claude3.5Sonnet	Rigor of Research Design	1	5	4.53954
10.1021_acscatal.3c00728	1	Claude3.5Sonnet	Claude3.5Sonnet	Topic Relevance	0.601158	[0.49 0.71]	74.5223				10.1002_advs.202207756	2	Claude3.5Sonnet	Claude3.5Sonnet	Rigor of Research Design	1	6	5.17383
10.1021_acscatal.3c00728	1	Claude3.5Sonnet	Claude3.5Sonnet	Comprehensiveness of Information	0.843462	[0.77 0.9 ]	75.7962				10.1002_advs.202207756	2	Claude3.5Sonnet	Claude3.5Sonnet	Rigor of Research Design	1	7	5.19651
10.1021_acscatal.3c00728	1	Claude3.5Sonnet	Claude3.5Sonnet	Accuracy of Information	0.80937	[0.74 0.87]	72.7273				10.1002_advs.202207756	2	Claude3.5Sonnet	Claude3.5Sonnet	Rigor of Research Design	1	8	4.69486
10.1021_acscatal.3c00728	1	Claude3.5Sonnet	Claude3.5Sonnet	Innovativeness of Viewpoints	0.763021	[0.69 0.83]	83.0303				10.1002_advs.202207756	2	Claude3.5Sonnet	Claude3.5Sonnet	Rigor of Research Design	1	9	10
10.1021_acscatal.3c00728	1	Claude3.5Sonnet	Claude3.5Sonnet	Integration of Interdisciplinary Perspectives	0.80826	[0.74 0.87]	71.6981				10.1002_advs.202207756	2	Claude3.5Sonnet	Claude3.5Sonnet	Rigor of Research Design	1	10	0
10.1021_acscatal.3c00728	1	Claude3.5Sonnet	Claude3.5Sonnet	Clarity of Logical Structure	0.71001	[0.59 0.81]	81.2121				10.1002_advs.202207756	2	Claude3.5Sonnet	Claude3.5Sonnet	Timeliness and Relevance of References	1	0	9.88421
10.1021_acscatal.3c00728	1	Claude3.5Sonnet	Claude3.5Sonnet	Reasonableness of Chapter Arrangement	0.71833	[0.62 0.81]	78.7879				10.1002_advs.202207756	2	Claude3.5Sonnet	Claude3.5Sonnet	Timeliness and Relevance of References	1	1	9.88964
10.1021_acscatal.3c00728	1	Claude3.5Sonnet	Claude3.5Sonnet	Quality of Introduction and Conclusion	0.782799	[0.71 0.85]	76.9697				10.1002_advs.202207756	2	Claude3.5Sonnet	Claude3.5Sonnet	Timeliness and Relevance of References	1	2	9.94743
10.1021_acscatal.3c00728	1	Claude3.5Sonnet	Claude3.5Sonnet	Accuracy and Completeness of Citations	0.9319	[0.9 0.96]	73.6842				10.1002_advs.202207756	2	Claude3.5Sonnet	Claude3.5Sonnet	Timeliness and Relevance of References	1	3	9.87955
10.1021_acscatal.3c00728	1	Claude3.5Sonnet	Claude3.5Sonnet	Timeliness and Relevance of References	0.820036	[0.74 0.88]	78.9474				10.1002_advs.202207756	2	Claude3.5Sonnet	Claude3.5Sonnet	Timeliness and Relevance of References	1	4	9.9355
10.1021_acscatal.3c00728	1	Claude3.5Sonnet	Claude3.5Sonnet	Avoidance of Plagiarism and Appropriate Citation	0.843321	[0.78 0.89]	40				10.1002_advs.202207756	2	Claude3.5Sonnet	Claude3.5Sonnet	Timeliness and Relevance of References	1	5	9.88225
10.1021_acscatal.3c00728	1	Claude3.5Sonnet	Claude3.5Sonnet	Critical Analysis of Existing Research	0.76618	[0.69 0.84]	75.1592				10.1002_advs.202207756	2	Claude3.5Sonnet	Claude3.5Sonnet	Timeliness and Relevance of References	1	6	9.89402
10.1021_acscatal.3c00728	1	Claude3.5Sonnet	Claude3.5Sonnet	Proposal of New Research Directions or Questions	0.857404	[0.8 0.9]	80.6061				10.1002_advs.202207756	2	Claude3.5Sonnet	Claude3.5Sonnet	Timeliness and Relevance of References	1	7	9.89165
10.1021_acscatal.3c00728	1	Claude3.5Sonnet	Claude3.5Sonnet	Potential Contribution to the Field	0.815713	[0.75 0.87]	76.9231				10.1002_advs.202207756	2	Claude3.5Sonnet	Claude3.5Sonnet	Timeliness and Relevance of References	1	8	9.91847
10.1021_acscatal.3c00728	1	Claude3.5Sonnet	Claude3.5Sonnet	Clarity of Research Method Description	0.774957	[0.7 0.84]	72.5				10.1002_advs.202207756	2	Claude3.5Sonnet	Claude3.5Sonnet	Timeliness and Relevance of References	1	9	10
10.1021_acscatal.3c00728	1	Claude3.5Sonnet	Claude3.5Sonnet	Rationality of Method Selection	0.703661	[0.62 0.79]	51.3514				10.1002_advs.202207756	2	Claude3.5Sonnet	Claude3.5Sonnet	Timeliness and Relevance of References	1	10	0
10.1021_acscatal.3c00728	1	Claude3.5Sonnet	Claude3.5Sonnet	Rigor of Research Design	0.708386	[0.62 0.79]	64.5161				10.1002_advs.202207756	2	Claude3.5Sonnet	Claude3.5Sonnet	Topic Relevance	1	0	0.476254
10.1021_acscatal.3c00728	1	Claude3.5Sonnet	Claude3.5Sonnet	Inclusion of Latest Research Results	0.788927	[0.69 0.86]	80.9211				10.1002_advs.202207756	2	Claude3.5Sonnet	Claude3.5Sonnet	Topic Relevance	1	1	2.80513
10.1021_acscatal.3c00728	1	Claude3.5Sonnet	Claude3.5Sonnet	Reflection of Current Research Hotspots	0.631796	[0.53 0.73]	76.8212				10.1002_advs.202207756	2	Claude3.5Sonnet	Claude3.5Sonnet	Topic Relevance	1	2	8.61851
10.1021_acscatal.3c00728	1	Claude3.5Sonnet	Claude3.5Sonnet	Fluency of Language Expression	0.61148	[0.5 0.72]	81.8792				10.1002_advs.202207756	2	Claude3.5Sonnet	Claude3.5Sonnet	Topic Relevance	1	3	3.02868
10.1021_acscatal.3c00728	1	Claude3.5Sonnet	Claude3.5Sonnet	Appropriateness of Professional Terminology Use	0.643592	[0.54 0.75]	68.6567				10.1002_advs.202207756	2	Claude3.5Sonnet	Claude3.5Sonnet	Topic Relevance	1	4	5.53695
10.1021_acscatal.3c00728	1	Claude3.5Sonnet	Claude3.5Sonnet	Conciseness of Expression	0.663018	[0.54 0.77]	90.9091				10.1002_advs.202207756	2	Claude3.5Sonnet	Claude3.5Sonnet	Topic Relevance	1	5	1.03588
10.1021_acscatal.3c00728	1	Claude3.5Sonnet	Claude3.5Sonnet	Practical Application Potential of Research Results	0.799239	[0.73 0.86]	75.1515				10.1002_advs.202207756	2	Claude3.5Sonnet	Claude3.5Sonnet	Topic Relevance	1	6	5.46838
10.1021_acscatal.3c00728	1	Claude3.5Sonnet	Claude3.5Sonnet	Feasibility of Proposed Suggestions	0.795817	[0.73 0.86]	78.7879				10.1002_advs.202207756	2	Claude3.5Sonnet	Claude3.5Sonnet	Topic Relevance	1	7	3.02666
10.1021_acscatal.3c00728	1	Claude3.5Sonnet	Claude3.5Sonnet	Logic of Argumentation	0.712924	[0.61 0.8 ]	78.7879				10.1002_advs.202207756	2	Claude3.5Sonnet	Claude3.5Sonnet	Topic Relevance	1	8	5.19119
10.1021_acscatal.3c00728	1	Claude3.5Sonnet	Claude3.5Sonnet	Multi-angle Analysis of Problems	0.838522	[0.78 0.89]	78.7879				10.1002_advs.202207756	2	Claude3.5Sonnet	Claude3.5Sonnet	Topic Relevance	1	9	10
10.1021_acscatal.3c00728	1	Claude3.5Sonnet	Claude3.5Sonnet	Identification and Discussion of Research Limitations	0.757437	[0.68 0.83]	66.6667				10.1002_advs.202207756	2	Claude3.5Sonnet	Claude3.5Sonnet	Topic Relevance	1	10	0
10.1021_acscatal.3c00728	2	Claude3.5Sonnet	Claude3.5Sonnet	Topic Relevance	0.783906	[0.7 0.86]	67.5497				10.1002_advs.202207756	3	Claude3.5Sonnet	Claude3.5Sonnet	Accuracy and Completeness of Citations	1	0	9.75476
10.1021_acscatal.3c00728	2	Claude3.5Sonnet	Claude3.5Sonnet	Comprehensiveness of Information	0.910883	[0.87 0.94]	75.1515				10.1002_advs.202207756	3	Claude3.5Sonnet	Claude3.5Sonnet	Accuracy and Completeness of Citations	1	1	9.64528
10.1021_acscatal.3c00728	2	Claude3.5Sonnet	Claude3.5Sonnet	Accuracy of Information	0.842906	[0.79 0.89]	52.381				10.1002_advs.202207756	3	Claude3.5Sonnet	Claude3.5Sonnet	Accuracy and Completeness of Citations	1	2	9.72611
10.1021_acscatal.3c00728	2	Claude3.5Sonnet	Claude3.5Sonnet	Innovativeness of Viewpoints	0.756157	[0.68 0.83]	74.359				10.1002_advs.202207756	3	Claude3.5Sonnet	Claude3.5Sonnet	Accuracy and Completeness of Citations	1	3	9.75045
10.1021_acscatal.3c00728	2	Claude3.5Sonnet	Claude3.5Sonnet	Integration of Interdisciplinary Perspectives	0.863951	[0.8 0.91]	68.2171				10.1002_advs.202207756	3	Claude3.5Sonnet	Claude3.5Sonnet	Accuracy and Completeness of Citations	1	4	9.67451
10.1021_acscatal.3c00728	2	Claude3.5Sonnet	Claude3.5Sonnet	Clarity of Logical Structure	0.523454	[0.34 0.68]	86.6667				10.1002_advs.202207756	3	Claude3.5Sonnet	Claude3.5Sonnet	Accuracy and Completeness of Citations	1	5	9.68422
10.1021_acscatal.3c00728	2	Claude3.5Sonnet	Claude3.5Sonnet	Reasonableness of Chapter Arrangement	0.619425	[0.47 0.74]	82.4675				10.1002_advs.202207756	3	Claude3.5Sonnet	Claude3.5Sonnet	Accuracy and Completeness of Citations	1	6	9.71633
10.1021_acscatal.3c00728	2	Claude3.5Sonnet	Claude3.5Sonnet	Quality of Introduction and Conclusion	0.720793	[0.62 0.81]	75.1515				10.1002_advs.202207756	3	Claude3.5Sonnet	Claude3.5Sonnet	Accuracy and Completeness of Citations	1	7	9.67489
10.1021_acscatal.3c00728	2	Claude3.5Sonnet	Claude3.5Sonnet	Accuracy and Completeness of Citations	0.918282	[0.88 0.95]	62.5				10.1002_advs.202207756	3	Claude3.5Sonnet	Claude3.5Sonnet	Accuracy and Completeness of Citations	1	8	9.67685
10.1021_acscatal.3c00728	2	Claude3.5Sonnet	Claude3.5Sonnet	Timeliness and Relevance of References	0.839557	[0.78 0.89]	41.4634				10.1002_advs.202207756	3	Claude3.5Sonnet	Claude3.5Sonnet	Accuracy and Completeness of Citations	1	9	10
10.1021_acscatal.3c00728	2	Claude3.5Sonnet	Claude3.5Sonnet	Avoidance of Plagiarism and Appropriate Citation	0.850341	[0.79 0.9 ]	24.1379				10.1002_advs.202207756	3	Claude3.5Sonnet	Claude3.5Sonnet	Accuracy and Completeness of Citations	1	10	0
10.1021_acscatal.3c00728	2	Claude3.5Sonnet	Claude3.5Sonnet	Critical Analysis of Existing Research	0.898532	[0.86 0.93]	74.5455				10.1002_advs.202207756	3	Claude3.5Sonnet	Claude3.5Sonnet	Accuracy of Information	1	0	8.73082
10.1021_acscatal.3c00728	2	Claude3.5Sonnet	Claude3.5Sonnet	Proposal of New Research Directions or Questions	0.86746	[0.81 0.91]	80				10.1002_advs.202207756	3	Claude3.5Sonnet	Claude3.5Sonnet	Accuracy of Information	1	1	8.40045
10.1021_acscatal.3c00728	2	Claude3.5Sonnet	Claude3.5Sonnet	Potential Contribution to the Field	0.719895	[0.59 0.82]	77.9412				10.1002_advs.202207756	3	Claude3.5Sonnet	Claude3.5Sonnet	Accuracy of Information	1	2	8.4103
10.1021_acscatal.3c00728	2	Claude3.5Sonnet	Claude3.5Sonnet	Clarity of Research Method Description	0.719438	[0.63 0.8 ]	71.3287				10.1002_advs.202207756	3	Claude3.5Sonnet	Claude3.5Sonnet	Accuracy of Information	1	3	8.61661
10.1021_acscatal.3c00728	2	Claude3.5Sonnet	Claude3.5Sonnet	Rationality of Method Selection	0.693344	[0.6 0.78]	34.2857				10.1002_advs.202207756	3	Claude3.5Sonnet	Claude3.5Sonnet	Accuracy of Information	1	4	8.42002
10.1021_acscatal.3c00728	2	Claude3.5Sonnet	Claude3.5Sonnet	Rigor of Research Design	0.838808	[0.78 0.89]	55.0725				10.1002_advs.202207756	3	Claude3.5Sonnet	Claude3.5Sonnet	Accuracy of Information	1	5	8.41494
10.1021_acscatal.3c00728	2	Claude3.5Sonnet	Claude3.5Sonnet	Inclusion of Latest Research Results	0.866138	[0.81 0.91]	66.6667				10.1002_advs.202207756	3	Claude3.5Sonnet	Claude3.5Sonnet	Accuracy of Information	1	6	8.61426
10.1021_acscatal.3c00728	2	Claude3.5Sonnet	Claude3.5Sonnet	Reflection of Current Research Hotspots	0.530105	[0.38 0.67]	79.8742				10.1002_advs.202207756	3	Claude3.5Sonnet	Claude3.5Sonnet	Accuracy of Information	1	7	8.44278
10.1021_acscatal.3c00728	2	Claude3.5Sonnet	Claude3.5Sonnet	Fluency of Language Expression	0.527925	[0.36 0.67]	92.9936				10.1002_advs.202207756	3	Claude3.5Sonnet	Claude3.5Sonnet	Accuracy of Information	1	8	8.36967
10.1021_acscatal.3c00728	2	Claude3.5Sonnet	Claude3.5Sonnet	Appropriateness of Professional Terminology Use	0.769647	[0.69 0.84]	39.4737				10.1002_advs.202207756	3	Claude3.5Sonnet	Claude3.5Sonnet	Accuracy of Information	1	9	10
10.1021_acscatal.3c00728	2	Claude3.5Sonnet	Claude3.5Sonnet	Conciseness of Expression	0.664425	[0.52 0.78]	90.9091				10.1002_advs.202207756	3	Claude3.5Sonnet	Claude3.5Sonnet	Accuracy of Information	1	10	0
10.1021_acscatal.3c00728	2	Claude3.5Sonnet	Claude3.5Sonnet	Practical Application Potential of Research Results	0.643382	[0.54 0.75]	75.1724				10.1002_advs.202207756	3	Claude3.5Sonnet	Claude3.5Sonnet	Appropriateness of Professional Terminology Use	1	0	5.70137
10.1021_acscatal.3c00728	2	Claude3.5Sonnet	Claude3.5Sonnet	Feasibility of Proposed Suggestions	0.828463	[0.77 0.88]	73.9394				10.1002_advs.202207756	3	Claude3.5Sonnet	Claude3.5Sonnet	Appropriateness of Professional Terminology Use	1	1	4.45964
10.1021_acscatal.3c00728	2	Claude3.5Sonnet	Claude3.5Sonnet	Logic of Argumentation	0.70225	[0.57 0.81]	84.507				10.1002_advs.202207756	3	Claude3.5Sonnet	Claude3.5Sonnet	Appropriateness of Professional Terminology Use	1	2	5.09172
10.1021_acscatal.3c00728	2	Claude3.5Sonnet	Claude3.5Sonnet	Multi-angle Analysis of Problems	0.858613	[0.8 0.9]	76.9697				10.1002_advs.202207756	3	Claude3.5Sonnet	Claude3.5Sonnet	Appropriateness of Professional Terminology Use	1	3	5.23994
10.1021_acscatal.3c00728	2	Claude3.5Sonnet	Claude3.5Sonnet	Identification and Discussion of Research Limitations	0.881527	[0.84 0.92]	72.3077				10.1002_advs.202207756	3	Claude3.5Sonnet	Claude3.5Sonnet	Appropriateness of Professional Terminology Use	1	4	5.04518
10.1021_acscatal.3c00728	3	Claude3.5Sonnet	Claude3.5Sonnet	Topic Relevance	0.809021	[0.73 0.87]	79.3939				10.1002_advs.202207756	3	Claude3.5Sonnet	Claude3.5Sonnet	Appropriateness of Professional Terminology Use	1	5	4.70313
10.1021_acscatal.3c00728	3	Claude3.5Sonnet	Claude3.5Sonnet	Comprehensiveness of Information	0.916786	[0.88 0.95]	80.6061				10.1002_advs.202207756	3	Claude3.5Sonnet	Claude3.5Sonnet	Appropriateness of Professional Terminology Use	1	6	5.11041
10.1021_acscatal.3c00728	3	Claude3.5Sonnet	Claude3.5Sonnet	Accuracy of Information	0.853479	[0.8 0.9]	69.2982				10.1002_advs.202207756	3	Claude3.5Sonnet	Claude3.5Sonnet	Appropriateness of Professional Terminology Use	1	7	5.15242
10.1021_acscatal.3c00728	3	Claude3.5Sonnet	Claude3.5Sonnet	Innovativeness of Viewpoints	0.858671	[0.81 0.9 ]	74.6835				10.1002_advs.202207756	3	Claude3.5Sonnet	Claude3.5Sonnet	Appropriateness of Professional Terminology Use	1	8	4.93082
10.1021_acscatal.3c00728	3	Claude3.5Sonnet	Claude3.5Sonnet	Integration of Interdisciplinary Perspectives	0.741063	[0.65 0.82]	76.7296				10.1002_advs.202207756	3	Claude3.5Sonnet	Claude3.5Sonnet	Appropriateness of Professional Terminology Use	1	9	10
10.1021_acscatal.3c00728	3	Claude3.5Sonnet	Claude3.5Sonnet	Clarity of Logical Structure	0.731166	[0.63 0.82]	78.7879				10.1002_advs.202207756	3	Claude3.5Sonnet	Claude3.5Sonnet	Appropriateness of Professional Terminology Use	1	10	0
10.1021_acscatal.3c00728	3	Claude3.5Sonnet	Claude3.5Sonnet	Reasonableness of Chapter Arrangement	0.725779	[0.63 0.81]	78.1457				10.1002_advs.202207756	3	Claude3.5Sonnet	Claude3.5Sonnet	Avoidance of Plagiarism and Appropriate Citation	1	0	9.94316
10.1021_acscatal.3c00728	3	Claude3.5Sonnet	Claude3.5Sonnet	Quality of Introduction and Conclusion	0.782095	[0.71 0.85]	80				10.1002_advs.202207756	3	Claude3.5Sonnet	Claude3.5Sonnet	Avoidance of Plagiarism and Appropriate Citation	1	1	9.90707
10.1021_acscatal.3c00728	3	Claude3.5Sonnet	Claude3.5Sonnet	Accuracy and Completeness of Citations	0.935101	[0.91 0.96]	76.4706				10.1002_advs.202207756	3	Claude3.5Sonnet	Claude3.5Sonnet	Avoidance of Plagiarism and Appropriate Citation	1	2	9.92988
10.1021_acscatal.3c00728	3	Claude3.5Sonnet	Claude3.5Sonnet	Timeliness and Relevance of References	0.916197	[0.88 0.94]	72.1805				10.1002_advs.202207756	3	Claude3.5Sonnet	Claude3.5Sonnet	Avoidance of Plagiarism and Appropriate Citation	1	3	9.93977
10.1021_acscatal.3c00728	3	Claude3.5Sonnet	Claude3.5Sonnet	Avoidance of Plagiarism and Appropriate Citation	0.914378	[0.88 0.94]	29.0323				10.1002_advs.202207756	3	Claude3.5Sonnet	Claude3.5Sonnet	Avoidance of Plagiarism and Appropriate Citation	1	4	9.92906
10.1021_acscatal.3c00728	3	Claude3.5Sonnet	Claude3.5Sonnet	Critical Analysis of Existing Research	0.894483	[0.85 0.93]	79.3939				10.1002_advs.202207756	3	Claude3.5Sonnet	Claude3.5Sonnet	Avoidance of Plagiarism and Appropriate Citation	1	5	9.92596
10.1021_acscatal.3c00728	3	Claude3.5Sonnet	Claude3.5Sonnet	Proposal of New Research Directions or Questions	0.941048	[0.92 0.96]	79.3939				10.1002_advs.202207756	3	Claude3.5Sonnet	Claude3.5Sonnet	Avoidance of Plagiarism and Appropriate Citation	1	6	9.92896
10.1021_acscatal.3c00728	3	Claude3.5Sonnet	Claude3.5Sonnet	Potential Contribution to the Field	0.848304	[0.79 0.9 ]	77.707				10.1002_advs.202207756	3	Claude3.5Sonnet	Claude3.5Sonnet	Avoidance of Plagiarism and Appropriate Citation	1	7	9.92909
10.1021_acscatal.3c00728	3	Claude3.5Sonnet	Claude3.5Sonnet	Clarity of Research Method Description	0.875099	[0.81 0.92]	80.7692				10.1002_advs.202207756	3	Claude3.5Sonnet	Claude3.5Sonnet	Avoidance of Plagiarism and Appropriate Citation	1	8	9.92983
10.1021_acscatal.3c00728	3	Claude3.5Sonnet	Claude3.5Sonnet	Rationality of Method Selection	0.859861	[0.8 0.91]	65.3061				10.1002_advs.202207756	3	Claude3.5Sonnet	Claude3.5Sonnet	Avoidance of Plagiarism and Appropriate Citation	1	9	10
10.1021_acscatal.3c00728	3	Claude3.5Sonnet	Claude3.5Sonnet	Rigor of Research Design	0.835994	[0.78 0.89]	66.3551				10.1002_advs.202207756	3	Claude3.5Sonnet	Claude3.5Sonnet	Avoidance of Plagiarism and Appropriate Citation	1	10	0
10.1021_acscatal.3c00728	3	Claude3.5Sonnet	Claude3.5Sonnet	Inclusion of Latest Research Results	0.920855	[0.89 0.95]	78				10.1002_advs.202207756	3	Claude3.5Sonnet	Claude3.5Sonnet	Clarity of Logical Structure	1	0	9.97733
10.1021_acscatal.3c00728	3	Claude3.5Sonnet	Claude3.5Sonnet	Reflection of Current Research Hotspots	0.742397	[0.63 0.83]	76.9737				10.1002_advs.202207756	3	Claude3.5Sonnet	Claude3.5Sonnet	Clarity of Logical Structure	1	1	9.85261
10.1021_acscatal.3c00728	3	Claude3.5Sonnet	Claude3.5Sonnet	Fluency of Language Expression	0.5184	[0.41 0.63]	82.963				10.1002_advs.202207756	3	Claude3.5Sonnet	Claude3.5Sonnet	Clarity of Logical Structure	1	2	10
10.1021_acscatal.3c00728	3	Claude3.5Sonnet	Claude3.5Sonnet	Appropriateness of Professional Terminology Use	0.745105	[0.65 0.83]	65.0485				10.1002_advs.202207756	3	Claude3.5Sonnet	Claude3.5Sonnet	Clarity of Logical Structure	1	3	9.96673
10.1021_acscatal.3c00728	3	Claude3.5Sonnet	Claude3.5Sonnet	Conciseness of Expression	0.662426	[0.56 0.76]	86.6667				10.1002_advs.202207756	3	Claude3.5Sonnet	Claude3.5Sonnet	Clarity of Logical Structure	1	4	9.94778
10.1021_acscatal.3c00728	3	Claude3.5Sonnet	Claude3.5Sonnet	Practical Application Potential of Research Results	0.831029	[0.76 0.89]	75.9494				10.1002_advs.202207756	3	Claude3.5Sonnet	Claude3.5Sonnet	Clarity of Logical Structure	1	5	9.95131
10.1021_acscatal.3c00728	3	Claude3.5Sonnet	Claude3.5Sonnet	Feasibility of Proposed Suggestions	0.865094	[0.81 0.91]	76.3636				10.1002_advs.202207756	3	Claude3.5Sonnet	Claude3.5Sonnet	Clarity of Logical Structure	1	6	9.977
10.1021_acscatal.3c00728	3	Claude3.5Sonnet	Claude3.5Sonnet	Logic of Argumentation	0.799661	[0.72 0.87]	80.6061				10.1002_advs.202207756	3	Claude3.5Sonnet	Claude3.5Sonnet	Clarity of Logical Structure	1	7	9.94634
10.1021_acscatal.3c00728	3	Claude3.5Sonnet	Claude3.5Sonnet	Multi-angle Analysis of Problems	0.793458	[0.71 0.86]	77.5758				10.1002_advs.202207756	3	Claude3.5Sonnet	Claude3.5Sonnet	Clarity of Logical Structure	1	8	9.94269
10.1021_acscatal.3c00728	3	Claude3.5Sonnet	Claude3.5Sonnet	Identification and Discussion of Research Limitations	0.81196	[0.75 0.87]	66.9725				10.1002_advs.202207756	3	Claude3.5Sonnet	Claude3.5Sonnet	Clarity of Logical Structure	1	9	8.8191
10.1021_acscatal.3c00728	4	Claude3.5Sonnet	Claude3.5Sonnet	Topic Relevance	0.758802	[0.68 0.83]	78.1818				10.1002_advs.202207756	3	Claude3.5Sonnet	Claude3.5Sonnet	Clarity of Logical Structure	1	10	0
10.1021_acscatal.3c00728	4	Claude3.5Sonnet	Claude3.5Sonnet	Comprehensiveness of Information	0.918696	[0.87 0.95]	79.3939				10.1002_advs.202207756	3	Claude3.5Sonnet	Claude3.5Sonnet	Clarity of Research Method Description	1	0	6.12882
10.1021_acscatal.3c00728	4	Claude3.5Sonnet	Claude3.5Sonnet	Accuracy of Information	0.869723	[0.82 0.91]	64.3564				10.1002_advs.202207756	3	Claude3.5Sonnet	Claude3.5Sonnet	Clarity of Research Method Description	1	1	5.7379
10.1021_acscatal.3c00728	4	Claude3.5Sonnet	Claude3.5Sonnet	Innovativeness of Viewpoints	0.813383	[0.75 0.87]	80.6061				10.1002_advs.202207756	3	Claude3.5Sonnet	Claude3.5Sonnet	Clarity of Research Method Description	1	2	5.84882
10.1021_acscatal.3c00728	4	Claude3.5Sonnet	Claude3.5Sonnet	Integration of Interdisciplinary Perspectives	0.665852	[0.56 0.77]	77.707				10.1002_advs.202207756	3	Claude3.5Sonnet	Claude3.5Sonnet	Clarity of Research Method Description	1	3	6.09758
10.1021_acscatal.3c00728	4	Claude3.5Sonnet	Claude3.5Sonnet	Clarity of Logical Structure	0.745559	[0.63 0.83]	78.1818				10.1002_advs.202207756	3	Claude3.5Sonnet	Claude3.5Sonnet	Clarity of Research Method Description	1	4	6.00181
10.1021_acscatal.3c00728	4	Claude3.5Sonnet	Claude3.5Sonnet	Reasonableness of Chapter Arrangement	0.766283	[0.68 0.84]	78.1818				10.1002_advs.202207756	3	Claude3.5Sonnet	Claude3.5Sonnet	Clarity of Research Method Description	1	5	5.9451
10.1021_acscatal.3c00728	4	Claude3.5Sonnet	Claude3.5Sonnet	Quality of Introduction and Conclusion	0.721595	[0.64 0.8 ]	70.9091				10.1002_advs.202207756	3	Claude3.5Sonnet	Claude3.5Sonnet	Clarity of Research Method Description	1	6	6.36146
10.1021_acscatal.3c00728	4	Claude3.5Sonnet	Claude3.5Sonnet	Accuracy and Completeness of Citations	0.942733	[0.92 0.96]	75.7962				10.1002_advs.202207756	3	Claude3.5Sonnet	Claude3.5Sonnet	Clarity of Research Method Description	1	7	6.17794
10.1021_acscatal.3c00728	4	Claude3.5Sonnet	Claude3.5Sonnet	Timeliness and Relevance of References	0.910744	[0.87 0.94]	75.5102				10.1002_advs.202207756	3	Claude3.5Sonnet	Claude3.5Sonnet	Clarity of Research Method Description	1	8	5.74844
10.1021_acscatal.3c00728	4	Claude3.5Sonnet	Claude3.5Sonnet	Avoidance of Plagiarism and Appropriate Citation	0.904909	[0.87 0.94]	42.4242				10.1002_advs.202207756	3	Claude3.5Sonnet	Claude3.5Sonnet	Clarity of Research Method Description	1	9	10
10.1021_acscatal.3c00728	4	Claude3.5Sonnet	Claude3.5Sonnet	Critical Analysis of Existing Research	0.894278	[0.85 0.93]	80.6061				10.1002_advs.202207756	3	Claude3.5Sonnet	Claude3.5Sonnet	Clarity of Research Method Description	1	10	0
10.1021_acscatal.3c00728	4	Claude3.5Sonnet	Claude3.5Sonnet	Proposal of New Research Directions or Questions	0.881491	[0.84 0.92]	80				10.1002_advs.202207756	3	Claude3.5Sonnet	Claude3.5Sonnet	Comprehensiveness of Information	1	0	9.36409
10.1021_acscatal.3c00728	4	Claude3.5Sonnet	Claude3.5Sonnet	Potential Contribution to the Field	0.812068	[0.74 0.87]	76.9697				10.1002_advs.202207756	3	Claude3.5Sonnet	Claude3.5Sonnet	Comprehensiveness of Information	1	1	7.07649
10.1021_acscatal.3c00728	4	Claude3.5Sonnet	Claude3.5Sonnet	Clarity of Research Method Description	0.794515	[0.73 0.86]	62.3529				10.1002_advs.202207756	3	Claude3.5Sonnet	Claude3.5Sonnet	Comprehensiveness of Information	1	2	7.9957
10.1021_acscatal.3c00728	4	Claude3.5Sonnet	Claude3.5Sonnet	Rationality of Method Selection	0.601752	[0.5 0.7]	59.6774				10.1002_advs.202207756	3	Claude3.5Sonnet	Claude3.5Sonnet	Comprehensiveness of Information	1	3	8.68434
10.1021_acscatal.3c00728	4	Claude3.5Sonnet	Claude3.5Sonnet	Rigor of Research Design	0.63031	[0.53 0.73]	61.3636				10.1002_advs.202207756	3	Claude3.5Sonnet	Claude3.5Sonnet	Comprehensiveness of Information	1	4	7.57178
10.1021_acscatal.3c00728	4	Claude3.5Sonnet	Claude3.5Sonnet	Inclusion of Latest Research Results	0.896062	[0.85 0.93]	82.3899				10.1002_advs.202207756	3	Claude3.5Sonnet	Claude3.5Sonnet	Comprehensiveness of Information	1	5	7.751
10.1021_acscatal.3c00728	4	Claude3.5Sonnet	Claude3.5Sonnet	Reflection of Current Research Hotspots	0.780712	[0.69 0.85]	72.4638				10.1002_advs.202207756	3	Claude3.5Sonnet	Claude3.5Sonnet	Comprehensiveness of Information	1	6	9.07949
10.1021_acscatal.3c00728	4	Claude3.5Sonnet	Claude3.5Sonnet	Fluency of Language Expression	0.580349	[0.46 0.7 ]	83.75				10.1002_advs.202207756	3	Claude3.5Sonnet	Claude3.5Sonnet	Comprehensiveness of Information	1	7	6.92385
10.1021_acscatal.3c00728	4	Claude3.5Sonnet	Claude3.5Sonnet	Appropriateness of Professional Terminology Use	0.661858	[0.55 0.77]	66.6667				10.1002_advs.202207756	3	Claude3.5Sonnet	Claude3.5Sonnet	Comprehensiveness of Information	1	8	8.3917
10.1021_acscatal.3c00728	4	Claude3.5Sonnet	Claude3.5Sonnet	Conciseness of Expression	0.684104	[0.58 0.78]	85.4545				10.1002_advs.202207756	3	Claude3.5Sonnet	Claude3.5Sonnet	Comprehensiveness of Information	1	9	10
10.1021_acscatal.3c00728	4	Claude3.5Sonnet	Claude3.5Sonnet	Practical Application Potential of Research Results	0.809439	[0.74 0.87]	74.6667				10.1002_advs.202207756	3	Claude3.5Sonnet	Claude3.5Sonnet	Comprehensiveness of Information	1	10	0
10.1021_acscatal.3c00728	4	Claude3.5Sonnet	Claude3.5Sonnet	Feasibility of Proposed Suggestions	0.840744	[0.78 0.89]	75.9494				10.1002_advs.202207756	3	Claude3.5Sonnet	Claude3.5Sonnet	Conciseness of Expression	1	0	7.64098
10.1021_acscatal.3c00728	4	Claude3.5Sonnet	Claude3.5Sonnet	Logic of Argumentation	0.79162	[0.7 0.86]	80				10.1002_advs.202207756	3	Claude3.5Sonnet	Claude3.5Sonnet	Conciseness of Expression	1	1	6.52629
10.1021_acscatal.3c00728	4	Claude3.5Sonnet	Claude3.5Sonnet	Multi-angle Analysis of Problems	0.714003	[0.62 0.8 ]	82.4242				10.1002_advs.202207756	3	Claude3.5Sonnet	Claude3.5Sonnet	Conciseness of Expression	1	2	8.43392
10.1021_acscatal.3c00728	4	Claude3.5Sonnet	Claude3.5Sonnet	Identification and Discussion of Research Limitations	0.604404	[0.51 0.71]	56.1644				10.1002_advs.202207756	3	Claude3.5Sonnet	Claude3.5Sonnet	Conciseness of Expression	1	3	8.22489
10.1021_acscatal.3c00728	5	Claude3.5Sonnet	Claude3.5Sonnet	Topic Relevance	0.586617	[0.48 0.7 ]	75.8065				10.1002_advs.202207756	3	Claude3.5Sonnet	Claude3.5Sonnet	Conciseness of Expression	1	4	7.8242
10.1021_acscatal.3c00728	5	Claude3.5Sonnet	Claude3.5Sonnet	Comprehensiveness of Information	0.759136	[0.65 0.84]	75.1515				10.1002_advs.202207756	3	Claude3.5Sonnet	Claude3.5Sonnet	Conciseness of Expression	1	5	7.6246
10.1021_acscatal.3c00728	5	Claude3.5Sonnet	Claude3.5Sonnet	Accuracy of Information	0.8439	[0.79 0.89]	33.3333				10.1002_advs.202207756	3	Claude3.5Sonnet	Claude3.5Sonnet	Conciseness of Expression	1	6	7.56316
10.1021_acscatal.3c00728	5	Claude3.5Sonnet	Claude3.5Sonnet	Innovativeness of Viewpoints	0.814376	[0.74 0.88]	73.9394				10.1002_advs.202207756	3	Claude3.5Sonnet	Claude3.5Sonnet	Conciseness of Expression	1	7	7.56762
10.1021_acscatal.3c00728	5	Claude3.5Sonnet	Claude3.5Sonnet	Integration of Interdisciplinary Perspectives	0.705183	[0.61 0.79]	73.9394				10.1002_advs.202207756	3	Claude3.5Sonnet	Claude3.5Sonnet	Conciseness of Expression	1	8	7.30115
10.1021_acscatal.3c00728	5	Claude3.5Sonnet	Claude3.5Sonnet	Clarity of Logical Structure	0.590229	[0.45 0.72]	81.5789				10.1002_advs.202207756	3	Claude3.5Sonnet	Claude3.5Sonnet	Conciseness of Expression	1	9	0
10.1021_acscatal.3c00728	5	Claude3.5Sonnet	Claude3.5Sonnet	Reasonableness of Chapter Arrangement	0.646554	[0.53 0.75]	79.3333				10.1002_advs.202207756	3	Claude3.5Sonnet	Claude3.5Sonnet	Conciseness of Expression	1	10	10
10.1021_acscatal.3c00728	5	Claude3.5Sonnet	Claude3.5Sonnet	Quality of Introduction and Conclusion	0.429983	[0.3 0.57]	80.6061				10.1002_advs.202207756	3	Claude3.5Sonnet	Claude3.5Sonnet	Critical Analysis of Existing Research	1	0	9.49331
10.1021_acscatal.3c00728	5	Claude3.5Sonnet	Claude3.5Sonnet	Accuracy and Completeness of Citations	0.873268	[0.83 0.91]	38.4615				10.1002_advs.202207756	3	Claude3.5Sonnet	Claude3.5Sonnet	Critical Analysis of Existing Research	1	1	8.8094
10.1021_acscatal.3c00728	5	Claude3.5Sonnet	Claude3.5Sonnet	Timeliness and Relevance of References	0.835696	[0.77 0.89]	63.6364				10.1002_advs.202207756	3	Claude3.5Sonnet	Claude3.5Sonnet	Critical Analysis of Existing Research	1	2	9.02964
10.1021_acscatal.3c00728	5	Claude3.5Sonnet	Claude3.5Sonnet	Avoidance of Plagiarism and Appropriate Citation	0.834502	[0.77 0.89]	28				10.1002_advs.202207756	3	Claude3.5Sonnet	Claude3.5Sonnet	Critical Analysis of Existing Research	1	3	8.72995
10.1021_acscatal.3c00728	5	Claude3.5Sonnet	Claude3.5Sonnet	Critical Analysis of Existing Research	0.745692	[0.65 0.83]	77.5758				10.1002_advs.202207756	3	Claude3.5Sonnet	Claude3.5Sonnet	Critical Analysis of Existing Research	1	4	8.71621
10.1021_acscatal.3c00728	5	Claude3.5Sonnet	Claude3.5Sonnet	Proposal of New Research Directions or Questions	0.8534	[0.79 0.9 ]	76.3636				10.1002_advs.202207756	3	Claude3.5Sonnet	Claude3.5Sonnet	Critical Analysis of Existing Research	1	5	8.77898
10.1021_acscatal.3c00728	5	Claude3.5Sonnet	Claude3.5Sonnet	Potential Contribution to the Field	0.659499	[0.54 0.76]	72.7273				10.1002_advs.202207756	3	Claude3.5Sonnet	Claude3.5Sonnet	Critical Analysis of Existing Research	1	6	9.01895
10.1021_acscatal.3c00728	5	Claude3.5Sonnet	Claude3.5Sonnet	Clarity of Research Method Description	0.414755	[0.31 0.54]	52.5424				10.1002_advs.202207756	3	Claude3.5Sonnet	Claude3.5Sonnet	Critical Analysis of Existing Research	1	7	8.0514
10.1021_acscatal.3c00728	5	Claude3.5Sonnet	Claude3.5Sonnet	Rationality of Method Selection	0.230797	[0.15 0.34]	27.2727				10.1002_advs.202207756	3	Claude3.5Sonnet	Claude3.5Sonnet	Critical Analysis of Existing Research	1	8	8.77361
10.1021_acscatal.3c00728	5	Claude3.5Sonnet	Claude3.5Sonnet	Rigor of Research Design	0.289372	[0.2 0.41]	26.6667				10.1002_advs.202207756	3	Claude3.5Sonnet	Claude3.5Sonnet	Critical Analysis of Existing Research	1	9	10
10.1021_acscatal.3c00728	5	Claude3.5Sonnet	Claude3.5Sonnet	Inclusion of Latest Research Results	0.825442	[0.76 0.88]	70.6422				10.1002_advs.202207756	3	Claude3.5Sonnet	Claude3.5Sonnet	Critical Analysis of Existing Research	1	10	0
10.1021_acscatal.3c00728	5	Claude3.5Sonnet	Claude3.5Sonnet	Reflection of Current Research Hotspots	0.55693	[0.4 0.69]	76.2238				10.1002_advs.202207756	3	Claude3.5Sonnet	Claude3.5Sonnet	Feasibility of Proposed Suggestions	1	0	9.8833
10.1021_acscatal.3c00728	5	Claude3.5Sonnet	Claude3.5Sonnet	Fluency of Language Expression	0.585314	[0.48 0.69]	85.2349				10.1002_advs.202207756	3	Claude3.5Sonnet	Claude3.5Sonnet	Feasibility of Proposed Suggestions	1	1	9.97649
10.1021_acscatal.3c00728	5	Claude3.5Sonnet	Claude3.5Sonnet	Appropriateness of Professional Terminology Use	0.664526	[0.57 0.76]	32.3529				10.1002_advs.202207756	3	Claude3.5Sonnet	Claude3.5Sonnet	Feasibility of Proposed Suggestions	1	2	9.98352
10.1021_acscatal.3c00728	5	Claude3.5Sonnet	Claude3.5Sonnet	Conciseness of Expression	0.372164	[0.27 0.5 ]	91.1392				10.1002_advs.202207756	3	Claude3.5Sonnet	Claude3.5Sonnet	Feasibility of Proposed Suggestions	1	3	9.89451
10.1021_acscatal.3c00728	5	Claude3.5Sonnet	Claude3.5Sonnet	Practical Application Potential of Research Results	0.64781	[0.54 0.75]	69.4268				10.1002_advs.202207756	3	Claude3.5Sonnet	Claude3.5Sonnet	Feasibility of Proposed Suggestions	1	4	9.97431
10.1021_acscatal.3c00728	5	Claude3.5Sonnet	Claude3.5Sonnet	Feasibility of Proposed Suggestions	0.7303	[0.65 0.81]	72.1212				10.1002_advs.202207756	3	Claude3.5Sonnet	Claude3.5Sonnet	Feasibility of Proposed Suggestions	1	5	9.98713
10.1021_acscatal.3c00728	5	Claude3.5Sonnet	Claude3.5Sonnet	Logic of Argumentation	0.524982	[0.39 0.65]	82.3899				10.1002_advs.202207756	3	Claude3.5Sonnet	Claude3.5Sonnet	Feasibility of Proposed Suggestions	1	6	10
10.1021_acscatal.3c00728	5	Claude3.5Sonnet	Claude3.5Sonnet	Multi-angle Analysis of Problems	0.683654	[0.58 0.78]	73.3333				10.1002_advs.202207756	3	Claude3.5Sonnet	Claude3.5Sonnet	Feasibility of Proposed Suggestions	1	7	9.93149
10.1021_acscatal.3c00728	5	Claude3.5Sonnet	Claude3.5Sonnet	Identification and Discussion of Research Limitations	0.841275	[0.78 0.89]	75.3521				10.1002_advs.202207756	3	Claude3.5Sonnet	Claude3.5Sonnet	Feasibility of Proposed Suggestions	1	8	9.98313
10.1021_acscatal.3c00816	0	Claude3.5Sonnet	Claude3.5Sonnet	Topic Relevance	0.504499	[0.4 0.62]	79.6748				10.1002_advs.202207756	3	Claude3.5Sonnet	Claude3.5Sonnet	Feasibility of Proposed Suggestions	1	9	5.70544
10.1021_acscatal.3c00816	0	Claude3.5Sonnet	Claude3.5Sonnet	Comprehensiveness of Information	0.816775	[0.71 0.89]	82.4242				10.1002_advs.202207756	3	Claude3.5Sonnet	Claude3.5Sonnet	Feasibility of Proposed Suggestions	1	10	0
10.1021_acscatal.3c00816	0	Claude3.5Sonnet	Claude3.5Sonnet	Accuracy of Information	0.777518	[0.7 0.85]	64.1509				10.1002_advs.202207756	3	Claude3.5Sonnet	Claude3.5Sonnet	Fluency of Language Expression	1	0	9.9472
10.1021_acscatal.3c00816	0	Claude3.5Sonnet	Claude3.5Sonnet	Innovativeness of Viewpoints	0.849555	[0.79 0.9 ]	76.9697				10.1002_advs.202207756	3	Claude3.5Sonnet	Claude3.5Sonnet	Fluency of Language Expression	1	1	9.62836
10.1021_acscatal.3c00816	0	Claude3.5Sonnet	Claude3.5Sonnet	Integration of Interdisciplinary Perspectives	0.651464	[0.55 0.75]	78.7879				10.1002_advs.202207756	3	Claude3.5Sonnet	Claude3.5Sonnet	Fluency of Language Expression	1	2	10
10.1021_acscatal.3c00816	0	Claude3.5Sonnet	Claude3.5Sonnet	Clarity of Logical Structure	0.700344	[0.6 0.79]	85.2349				10.1002_advs.202207756	3	Claude3.5Sonnet	Claude3.5Sonnet	Fluency of Language Expression	1	3	9.88271
10.1021_acscatal.3c00816	0	Claude3.5Sonnet	Claude3.5Sonnet	Reasonableness of Chapter Arrangement	0.689006	[0.59 0.78]	80				10.1002_advs.202207756	3	Claude3.5Sonnet	Claude3.5Sonnet	Fluency of Language Expression	1	4	9.90581
10.1021_acscatal.3c00816	0	Claude3.5Sonnet	Claude3.5Sonnet	Quality of Introduction and Conclusion	0.691798	[0.6 0.78]	78.5235				10.1002_advs.202207756	3	Claude3.5Sonnet	Claude3.5Sonnet	Fluency of Language Expression	1	5	9.81019
10.1021_acscatal.3c00816	0	Claude3.5Sonnet	Claude3.5Sonnet	Accuracy and Completeness of Citations	0.9191	[0.89 0.95]	82.1656				10.1002_advs.202207756	3	Claude3.5Sonnet	Claude3.5Sonnet	Fluency of Language Expression	1	6	9.91778
10.1021_acscatal.3c00816	0	Claude3.5Sonnet	Claude3.5Sonnet	Timeliness and Relevance of References	0.895782	[0.85 0.93]	77.7778				10.1002_advs.202207756	3	Claude3.5Sonnet	Claude3.5Sonnet	Fluency of Language Expression	1	7	9.90044
10.1021_acscatal.3c00816	0	Claude3.5Sonnet	Claude3.5Sonnet	Avoidance of Plagiarism and Appropriate Citation	0.831934	[0.77 0.88]	34.375				10.1002_advs.202207756	3	Claude3.5Sonnet	Claude3.5Sonnet	Fluency of Language Expression	1	8	9.84352
10.1021_acscatal.3c00816	0	Claude3.5Sonnet	Claude3.5Sonnet	Critical Analysis of Existing Research	0.871962	[0.82 0.91]	76.3636				10.1002_advs.202207756	3	Claude3.5Sonnet	Claude3.5Sonnet	Fluency of Language Expression	1	9	0
10.1021_acscatal.3c00816	0	Claude3.5Sonnet	Claude3.5Sonnet	Proposal of New Research Directions or Questions	0.927099	[0.9 0.95]	78.1818				10.1002_advs.202207756	3	Claude3.5Sonnet	Claude3.5Sonnet	Fluency of Language Expression	1	10	9.7602
10.1021_acscatal.3c00816	0	Claude3.5Sonnet	Claude3.5Sonnet	Potential Contribution to the Field	0.877326	[0.82 0.92]	81.6901				10.1002_advs.202207756	3	Claude3.5Sonnet	Claude3.5Sonnet	Identification and Discussion of Research Limitations	1	0	9.84684
10.1021_acscatal.3c00816	0	Claude3.5Sonnet	Claude3.5Sonnet	Clarity of Research Method Description	0.803207	[0.74 0.86]	20.6897				10.1002_advs.202207756	3	Claude3.5Sonnet	Claude3.5Sonnet	Identification and Discussion of Research Limitations	1	1	9.98671
10.1021_acscatal.3c00816	0	Claude3.5Sonnet	Claude3.5Sonnet	Rationality of Method Selection	0.770438	[0.7 0.84]	35.4839				10.1002_advs.202207756	3	Claude3.5Sonnet	Claude3.5Sonnet	Identification and Discussion of Research Limitations	1	2	9.96267
10.1021_acscatal.3c00816	0	Claude3.5Sonnet	Claude3.5Sonnet	Rigor of Research Design	0.702469	[0.62 0.79]	58.6957				10.1002_advs.202207756	3	Claude3.5Sonnet	Claude3.5Sonnet	Identification and Discussion of Research Limitations	1	3	9.94407
10.1021_acscatal.3c00816	0	Claude3.5Sonnet	Claude3.5Sonnet	Inclusion of Latest Research Results	0.878519	[0.83 0.92]	81.8182				10.1002_advs.202207756	3	Claude3.5Sonnet	Claude3.5Sonnet	Identification and Discussion of Research Limitations	1	4	9.9871
10.1021_acscatal.3c00816	0	Claude3.5Sonnet	Claude3.5Sonnet	Reflection of Current Research Hotspots	0.777179	[0.68 0.85]	79.5918				10.1002_advs.202207756	3	Claude3.5Sonnet	Claude3.5Sonnet	Identification and Discussion of Research Limitations	1	5	9.9592
10.1021_acscatal.3c00816	0	Claude3.5Sonnet	Claude3.5Sonnet	Fluency of Language Expression	0.551629	[0.45 0.66]	79.7753				10.1002_advs.202207756	3	Claude3.5Sonnet	Claude3.5Sonnet	Identification and Discussion of Research Limitations	1	6	10
10.1021_acscatal.3c00816	0	Claude3.5Sonnet	Claude3.5Sonnet	Appropriateness of Professional Terminology Use	0.693606	[0.6 0.78]	65.2174				10.1002_advs.202207756	3	Claude3.5Sonnet	Claude3.5Sonnet	Identification and Discussion of Research Limitations	1	7	9.87852
10.1021_acscatal.3c00816	0	Claude3.5Sonnet	Claude3.5Sonnet	Conciseness of Expression	0.412558	[0.31 0.53]	83.6364				10.1002_advs.202207756	3	Claude3.5Sonnet	Claude3.5Sonnet	Identification and Discussion of Research Limitations	1	8	9.96176
10.1021_acscatal.3c00816	0	Claude3.5Sonnet	Claude3.5Sonnet	Practical Application Potential of Research Results	0.806478	[0.73 0.87]	79.3939				10.1002_advs.202207756	3	Claude3.5Sonnet	Claude3.5Sonnet	Identification and Discussion of Research Limitations	1	9	8.69116
10.1021_acscatal.3c00816	0	Claude3.5Sonnet	Claude3.5Sonnet	Feasibility of Proposed Suggestions	0.791055	[0.72 0.85]	76.3636				10.1002_advs.202207756	3	Claude3.5Sonnet	Claude3.5Sonnet	Identification and Discussion of Research Limitations	1	10	0
10.1021_acscatal.3c00816	0	Claude3.5Sonnet	Claude3.5Sonnet	Logic of Argumentation	0.754785	[0.67 0.83]	84.4444				10.1002_advs.202207756	3	Claude3.5Sonnet	Claude3.5Sonnet	Inclusion of Latest Research Results	1	0	9.83994
10.1021_acscatal.3c00816	0	Claude3.5Sonnet	Claude3.5Sonnet	Multi-angle Analysis of Problems	0.781458	[0.7 0.85]	82.4242				10.1002_advs.202207756	3	Claude3.5Sonnet	Claude3.5Sonnet	Inclusion of Latest Research Results	1	1	9.78036
10.1021_acscatal.3c00816	0	Claude3.5Sonnet	Claude3.5Sonnet	Identification and Discussion of Research Limitations	0.925177	[0.89 0.95]	69.7674				10.1002_advs.202207756	3	Claude3.5Sonnet	Claude3.5Sonnet	Inclusion of Latest Research Results	1	2	9.84395
10.1021_acscatal.3c00816	1	Claude3.5Sonnet	Claude3.5Sonnet	Topic Relevance	0.682066	[0.59 0.77]	75.4967				10.1002_advs.202207756	3	Claude3.5Sonnet	Claude3.5Sonnet	Inclusion of Latest Research Results	1	3	9.84259
10.1021_acscatal.3c00816	1	Claude3.5Sonnet	Claude3.5Sonnet	Comprehensiveness of Information	0.894708	[0.85 0.93]	75.7576				10.1002_advs.202207756	3	Claude3.5Sonnet	Claude3.5Sonnet	Inclusion of Latest Research Results	1	4	9.79043
10.1021_acscatal.3c00816	1	Claude3.5Sonnet	Claude3.5Sonnet	Accuracy of Information	0.782452	[0.69 0.86]	81.1189				10.1002_advs.202207756	3	Claude3.5Sonnet	Claude3.5Sonnet	Inclusion of Latest Research Results	1	5	9.79208
10.1021_acscatal.3c00816	1	Claude3.5Sonnet	Claude3.5Sonnet	Innovativeness of Viewpoints	0.789296	[0.72 0.85]	83.7838				10.1002_advs.202207756	3	Claude3.5Sonnet	Claude3.5Sonnet	Inclusion of Latest Research Results	1	6	9.83844
10.1021_acscatal.3c00816	1	Claude3.5Sonnet	Claude3.5Sonnet	Integration of Interdisciplinary Perspectives	0.639959	[0.55 0.74]	79.5276				10.1002_advs.202207756	3	Claude3.5Sonnet	Claude3.5Sonnet	Inclusion of Latest Research Results	1	7	9.78467
10.1021_acscatal.3c00816	1	Claude3.5Sonnet	Claude3.5Sonnet	Clarity of Logical Structure	0.814696	[0.74 0.88]	83.6364				10.1002_advs.202207756	3	Claude3.5Sonnet	Claude3.5Sonnet	Inclusion of Latest Research Results	1	8	9.80229
10.1021_acscatal.3c00816	1	Claude3.5Sonnet	Claude3.5Sonnet	Reasonableness of Chapter Arrangement	0.788148	[0.71 0.85]	82.8025				10.1002_advs.202207756	3	Claude3.5Sonnet	Claude3.5Sonnet	Inclusion of Latest Research Results	1	9	10
10.1021_acscatal.3c00816	1	Claude3.5Sonnet	Claude3.5Sonnet	Quality of Introduction and Conclusion	0.862714	[0.81 0.91]	80				10.1002_advs.202207756	3	Claude3.5Sonnet	Claude3.5Sonnet	Inclusion of Latest Research Results	1	10	0
10.1021_acscatal.3c00816	1	Claude3.5Sonnet	Claude3.5Sonnet	Accuracy and Completeness of Citations	0.891829	[0.85 0.93]	76.9231				10.1002_advs.202207756	3	Claude3.5Sonnet	Claude3.5Sonnet	Innovativeness of Viewpoints	1	0	9.98533
10.1021_acscatal.3c00816	1	Claude3.5Sonnet	Claude3.5Sonnet	Timeliness and Relevance of References	0.841771	[0.78 0.89]	76.699				10.1002_advs.202207756	3	Claude3.5Sonnet	Claude3.5Sonnet	Innovativeness of Viewpoints	1	1	9.99185
10.1021_acscatal.3c00816	1	Claude3.5Sonnet	Claude3.5Sonnet	Avoidance of Plagiarism and Appropriate Citation	0.859726	[0.81 0.91]	45				10.1002_advs.202207756	3	Claude3.5Sonnet	Claude3.5Sonnet	Innovativeness of Viewpoints	1	2	9.99282
10.1021_acscatal.3c00816	1	Claude3.5Sonnet	Claude3.5Sonnet	Critical Analysis of Existing Research	0.827016	[0.77 0.88]	69.0789				10.1002_advs.202207756	3	Claude3.5Sonnet	Claude3.5Sonnet	Innovativeness of Viewpoints	1	3	9.92659
10.1021_acscatal.3c00816	1	Claude3.5Sonnet	Claude3.5Sonnet	Proposal of New Research Directions or Questions	0.900229	[0.86 0.93]	87.2727				10.1002_advs.202207756	3	Claude3.5Sonnet	Claude3.5Sonnet	Innovativeness of Viewpoints	1	4	9.96767
10.1021_acscatal.3c00816	1	Claude3.5Sonnet	Claude3.5Sonnet	Potential Contribution to the Field	0.820646	[0.76 0.88]	79.021				10.1002_advs.202207756	3	Claude3.5Sonnet	Claude3.5Sonnet	Innovativeness of Viewpoints	1	5	9.99146
10.1021_acscatal.3c00816	1	Claude3.5Sonnet	Claude3.5Sonnet	Clarity of Research Method Description	0.689575	[0.6 0.78]	68.6747				10.1002_advs.202207756	3	Claude3.5Sonnet	Claude3.5Sonnet	Innovativeness of Viewpoints	1	6	10
10.1021_acscatal.3c00816	1	Claude3.5Sonnet	Claude3.5Sonnet	Rationality of Method Selection	0.583622	[0.48 0.69]	43.75				10.1002_advs.202207756	3	Claude3.5Sonnet	Claude3.5Sonnet	Innovativeness of Viewpoints	1	7	9.76913
10.1021_acscatal.3c00816	1	Claude3.5Sonnet	Claude3.5Sonnet	Rigor of Research Design	0.592608	[0.49 0.7 ]	55.3571				10.1002_advs.202207756	3	Claude3.5Sonnet	Claude3.5Sonnet	Innovativeness of Viewpoints	1	8	9.99291
10.1021_acscatal.3c00816	1	Claude3.5Sonnet	Claude3.5Sonnet	Inclusion of Latest Research Results	0.844044	[0.78 0.9 ]	76.5101				10.1002_advs.202207756	3	Claude3.5Sonnet	Claude3.5Sonnet	Innovativeness of Viewpoints	1	9	8.95472
10.1021_acscatal.3c00816	1	Claude3.5Sonnet	Claude3.5Sonnet	Reflection of Current Research Hotspots	0.585944	[0.48 0.69]	81.2081				10.1002_advs.202207756	3	Claude3.5Sonnet	Claude3.5Sonnet	Innovativeness of Viewpoints	1	10	0
10.1021_acscatal.3c00816	1	Claude3.5Sonnet	Claude3.5Sonnet	Fluency of Language Expression	0.660322	[0.55 0.76]	89.9329				10.1002_advs.202207756	3	Claude3.5Sonnet	Claude3.5Sonnet	Integration of Interdisciplinary Perspectives	1	0	9.94746
10.1021_acscatal.3c00816	1	Claude3.5Sonnet	Claude3.5Sonnet	Appropriateness of Professional Terminology Use	0.561895	[0.45 0.68]	70.8333				10.1002_advs.202207756	3	Claude3.5Sonnet	Claude3.5Sonnet	Integration of Interdisciplinary Perspectives	1	1	9.84439
10.1021_acscatal.3c00816	1	Claude3.5Sonnet	Claude3.5Sonnet	Conciseness of Expression	0.733176	[0.64 0.82]	91.6667				10.1002_advs.202207756	3	Claude3.5Sonnet	Claude3.5Sonnet	Integration of Interdisciplinary Perspectives	1	2	9.85029
10.1021_acscatal.3c00816	1	Claude3.5Sonnet	Claude3.5Sonnet	Practical Application Potential of Research Results	0.755007	[0.68 0.83]	77.5758				10.1002_advs.202207756	3	Claude3.5Sonnet	Claude3.5Sonnet	Integration of Interdisciplinary Perspectives	1	3	9.80669
10.1021_acscatal.3c00816	1	Claude3.5Sonnet	Claude3.5Sonnet	Feasibility of Proposed Suggestions	0.834305	[0.78 0.89]	87.2727				10.1002_advs.202207756	3	Claude3.5Sonnet	Claude3.5Sonnet	Integration of Interdisciplinary Perspectives	1	4	9.77642
10.1021_acscatal.3c00816	1	Claude3.5Sonnet	Claude3.5Sonnet	Logic of Argumentation	0.793834	[0.72 0.86]	80.1325				10.1002_advs.202207756	3	Claude3.5Sonnet	Claude3.5Sonnet	Integration of Interdisciplinary Perspectives	1	5	9.83922
10.1021_acscatal.3c00816	1	Claude3.5Sonnet	Claude3.5Sonnet	Multi-angle Analysis of Problems	0.683521	[0.59 0.77]	87.8788				10.1002_advs.202207756	3	Claude3.5Sonnet	Claude3.5Sonnet	Integration of Interdisciplinary Perspectives	1	6	9.90135
10.1021_acscatal.3c00816	1	Claude3.5Sonnet	Claude3.5Sonnet	Identification and Discussion of Research Limitations	0.874162	[0.83 0.92]	76.3636				10.1002_advs.202207756	3	Claude3.5Sonnet	Claude3.5Sonnet	Integration of Interdisciplinary Perspectives	1	7	9.67493
10.1021_acscatal.3c00816	2	Claude3.5Sonnet	Claude3.5Sonnet	Topic Relevance	0.726352	[0.62 0.81]	72.8682				10.1002_advs.202207756	3	Claude3.5Sonnet	Claude3.5Sonnet	Integration of Interdisciplinary Perspectives	1	8	9.82877
10.1021_acscatal.3c00816	2	Claude3.5Sonnet	Claude3.5Sonnet	Comprehensiveness of Information	0.848443	[0.75 0.91]	74.5455				10.1002_advs.202207756	3	Claude3.5Sonnet	Claude3.5Sonnet	Integration of Interdisciplinary Perspectives	1	9	10
10.1021_acscatal.3c00816	2	Claude3.5Sonnet	Claude3.5Sonnet	Accuracy of Information	0.794626	[0.72 0.86]	61.25				10.1002_advs.202207756	3	Claude3.5Sonnet	Claude3.5Sonnet	Integration of Interdisciplinary Perspectives	1	10	0
10.1021_acscatal.3c00816	2	Claude3.5Sonnet	Claude3.5Sonnet	Innovativeness of Viewpoints	0.86991	[0.82 0.91]	80				10.1002_advs.202207756	3	Claude3.5Sonnet	Claude3.5Sonnet	Logic of Argumentation	1	0	8.90252
10.1021_acscatal.3c00816	2	Claude3.5Sonnet	Claude3.5Sonnet	Integration of Interdisciplinary Perspectives	0.743327	[0.65 0.82]	76.5823				10.1002_advs.202207756	3	Claude3.5Sonnet	Claude3.5Sonnet	Logic of Argumentation	1	1	8.38082
10.1021_acscatal.3c00816	2	Claude3.5Sonnet	Claude3.5Sonnet	Clarity of Logical Structure	0.659565	[0.56 0.75]	86.3354				10.1002_advs.202207756	3	Claude3.5Sonnet	Claude3.5Sonnet	Logic of Argumentation	1	2	8.98099
10.1021_acscatal.3c00816	2	Claude3.5Sonnet	Claude3.5Sonnet	Reasonableness of Chapter Arrangement	0.695209	[0.61 0.78]	87.8788				10.1002_advs.202207756	3	Claude3.5Sonnet	Claude3.5Sonnet	Logic of Argumentation	1	3	8.79447
10.1021_acscatal.3c00816	2	Claude3.5Sonnet	Claude3.5Sonnet	Quality of Introduction and Conclusion	0.873405	[0.83 0.91]	72.5352				10.1002_advs.202207756	3	Claude3.5Sonnet	Claude3.5Sonnet	Logic of Argumentation	1	4	8.78886
10.1021_acscatal.3c00816	2	Claude3.5Sonnet	Claude3.5Sonnet	Accuracy and Completeness of Citations	0.888373	[0.83 0.93]	70.6767				10.1002_advs.202207756	3	Claude3.5Sonnet	Claude3.5Sonnet	Logic of Argumentation	1	5	8.64298
10.1021_acscatal.3c00816	2	Claude3.5Sonnet	Claude3.5Sonnet	Timeliness and Relevance of References	0.828613	[0.76 0.89]	72.9508				10.1002_advs.202207756	3	Claude3.5Sonnet	Claude3.5Sonnet	Logic of Argumentation	1	6	8.99853
10.1021_acscatal.3c00816	2	Claude3.5Sonnet	Claude3.5Sonnet	Avoidance of Plagiarism and Appropriate Citation	0.829201	[0.77 0.88]	47.0588				10.1002_advs.202207756	3	Claude3.5Sonnet	Claude3.5Sonnet	Logic of Argumentation	1	7	8.60488
10.1021_acscatal.3c00816	2	Claude3.5Sonnet	Claude3.5Sonnet	Critical Analysis of Existing Research	0.855031	[0.79 0.9 ]	75.7576				10.1002_advs.202207756	3	Claude3.5Sonnet	Claude3.5Sonnet	Logic of Argumentation	1	8	8.66142
10.1021_acscatal.3c00816	2	Claude3.5Sonnet	Claude3.5Sonnet	Proposal of New Research Directions or Questions	0.929739	[0.9 0.95]	81.8182				10.1002_advs.202207756	3	Claude3.5Sonnet	Claude3.5Sonnet	Logic of Argumentation	1	9	10
10.1021_acscatal.3c00816	2	Claude3.5Sonnet	Claude3.5Sonnet	Potential Contribution to the Field	0.848049	[0.79 0.9 ]	80.6061				10.1002_advs.202207756	3	Claude3.5Sonnet	Claude3.5Sonnet	Logic of Argumentation	1	10	0
10.1021_acscatal.3c00816	2	Claude3.5Sonnet	Claude3.5Sonnet	Clarity of Research Method Description	0.710124	[0.59 0.81]	81.5068				10.1002_advs.202207756	3	Claude3.5Sonnet	Claude3.5Sonnet	Multi-angle Analysis of Problems	1	0	10
10.1021_acscatal.3c00816	2	Claude3.5Sonnet	Claude3.5Sonnet	Rationality of Method Selection	0.610078	[0.51 0.72]	65.0794				10.1002_advs.202207756	3	Claude3.5Sonnet	Claude3.5Sonnet	Multi-angle Analysis of Problems	1	1	9.85646
10.1021_acscatal.3c00816	2	Claude3.5Sonnet	Claude3.5Sonnet	Rigor of Research Design	0.707943	[0.62 0.79]	49.1525				10.1002_advs.202207756	3	Claude3.5Sonnet	Claude3.5Sonnet	Multi-angle Analysis of Problems	1	2	9.86752
10.1021_acscatal.3c00816	2	Claude3.5Sonnet	Claude3.5Sonnet	Inclusion of Latest Research Results	0.847217	[0.78 0.9 ]	78.3217				10.1002_advs.202207756	3	Claude3.5Sonnet	Claude3.5Sonnet	Multi-angle Analysis of Problems	1	3	9.83822
10.1021_acscatal.3c00816	2	Claude3.5Sonnet	Claude3.5Sonnet	Reflection of Current Research Hotspots	0.78345	[0.71 0.85]	79.1946				10.1002_advs.202207756	3	Claude3.5Sonnet	Claude3.5Sonnet	Multi-angle Analysis of Problems	1	4	9.82245
10.1021_acscatal.3c00816	2	Claude3.5Sonnet	Claude3.5Sonnet	Fluency of Language Expression	0.653134	[0.55 0.75]	85.0746				10.1002_advs.202207756	3	Claude3.5Sonnet	Claude3.5Sonnet	Multi-angle Analysis of Problems	1	5	9.90393
10.1021_acscatal.3c00816	2	Claude3.5Sonnet	Claude3.5Sonnet	Appropriateness of Professional Terminology Use	0.743307	[0.65 0.82]	60				10.1002_advs.202207756	3	Claude3.5Sonnet	Claude3.5Sonnet	Multi-angle Analysis of Problems	1	6	9.93653
10.1021_acscatal.3c00816	2	Claude3.5Sonnet	Claude3.5Sonnet	Conciseness of Expression	0.784214	[0.7 0.86]	86.6667				10.1002_advs.202207756	3	Claude3.5Sonnet	Claude3.5Sonnet	Multi-angle Analysis of Problems	1	7	9.71364
10.1021_acscatal.3c00816	2	Claude3.5Sonnet	Claude3.5Sonnet	Practical Application Potential of Research Results	0.788647	[0.72 0.85]	72.1088				10.1002_advs.202207756	3	Claude3.5Sonnet	Claude3.5Sonnet	Multi-angle Analysis of Problems	1	8	9.91969
10.1021_acscatal.3c00816	2	Claude3.5Sonnet	Claude3.5Sonnet	Feasibility of Proposed Suggestions	0.871673	[0.82 0.91]	70.7006				10.1002_advs.202207756	3	Claude3.5Sonnet	Claude3.5Sonnet	Multi-angle Analysis of Problems	1	9	9.92508
10.1021_acscatal.3c00816	2	Claude3.5Sonnet	Claude3.5Sonnet	Logic of Argumentation	0.680523	[0.56 0.78]	84.7222				10.1002_advs.202207756	3	Claude3.5Sonnet	Claude3.5Sonnet	Multi-angle Analysis of Problems	1	10	0
10.1021_acscatal.3c00816	2	Claude3.5Sonnet	Claude3.5Sonnet	Multi-angle Analysis of Problems	0.683235	[0.58 0.78]	78.7879				10.1002_advs.202207756	3	Claude3.5Sonnet	Claude3.5Sonnet	Potential Contribution to the Field	1	0	9.84282
10.1021_acscatal.3c00816	2	Claude3.5Sonnet	Claude3.5Sonnet	Identification and Discussion of Research Limitations	0.616484	[0.52 0.72]	63.3028				10.1002_advs.202207756	3	Claude3.5Sonnet	Claude3.5Sonnet	Potential Contribution to the Field	1	1	9.84055
10.1021_acscatal.3c00816	3	Claude3.5Sonnet	Claude3.5Sonnet	Topic Relevance	0.629373	[0.53 0.73]	80				10.1002_advs.202207756	3	Claude3.5Sonnet	Claude3.5Sonnet	Potential Contribution to the Field	1	2	9.84294
10.1021_acscatal.3c00816	3	Claude3.5Sonnet	Claude3.5Sonnet	Comprehensiveness of Information	0.900769	[0.85 0.94]	80				10.1002_advs.202207756	3	Claude3.5Sonnet	Claude3.5Sonnet	Potential Contribution to the Field	1	3	9.74164
10.1021_acscatal.3c00816	3	Claude3.5Sonnet	Claude3.5Sonnet	Accuracy of Information	0.836247	[0.78 0.89]	60.9195				10.1002_advs.202207756	3	Claude3.5Sonnet	Claude3.5Sonnet	Potential Contribution to the Field	1	4	9.79074
10.1021_acscatal.3c00816	3	Claude3.5Sonnet	Claude3.5Sonnet	Innovativeness of Viewpoints	0.805217	[0.74 0.87]	81.0127				10.1002_advs.202207756	3	Claude3.5Sonnet	Claude3.5Sonnet	Potential Contribution to the Field	1	5	9.84129
10.1021_acscatal.3c00816	3	Claude3.5Sonnet	Claude3.5Sonnet	Integration of Interdisciplinary Perspectives	0.806608	[0.74 0.87]	64.2857				10.1002_advs.202207756	3	Claude3.5Sonnet	Claude3.5Sonnet	Potential Contribution to the Field	1	6	9.86437
10.1021_acscatal.3c00816	3	Claude3.5Sonnet	Claude3.5Sonnet	Clarity of Logical Structure	0.733296	[0.6 0.83]	85.4545				10.1002_advs.202207756	3	Claude3.5Sonnet	Claude3.5Sonnet	Potential Contribution to the Field	1	7	9.6869
10.1021_acscatal.3c00816	3	Claude3.5Sonnet	Claude3.5Sonnet	Reasonableness of Chapter Arrangement	0.758689	[0.65 0.84]	85.4545				10.1002_advs.202207756	3	Claude3.5Sonnet	Claude3.5Sonnet	Potential Contribution to the Field	1	8	9.81966
10.1021_acscatal.3c00816	3	Claude3.5Sonnet	Claude3.5Sonnet	Quality of Introduction and Conclusion	0.760333	[0.68 0.83]	76.3636				10.1002_advs.202207756	3	Claude3.5Sonnet	Claude3.5Sonnet	Potential Contribution to the Field	1	9	10
10.1021_acscatal.3c00816	3	Claude3.5Sonnet	Claude3.5Sonnet	Accuracy and Completeness of Citations	0.89391	[0.85 0.93]	70.5426				10.1002_advs.202207756	3	Claude3.5Sonnet	Claude3.5Sonnet	Potential Contribution to the Field	1	10	0
10.1021_acscatal.3c00816	3	Claude3.5Sonnet	Claude3.5Sonnet	Timeliness and Relevance of References	0.854392	[0.8 0.9]	46				10.1002_advs.202207756	3	Claude3.5Sonnet	Claude3.5Sonnet	Practical Application Potential of Research Results	1	0	9.9629
10.1021_acscatal.3c00816	3	Claude3.5Sonnet	Claude3.5Sonnet	Avoidance of Plagiarism and Appropriate Citation	0.825255	[0.76 0.88]	29.0323				10.1002_advs.202207756	3	Claude3.5Sonnet	Claude3.5Sonnet	Practical Application Potential of Research Results	1	1	9.97117
10.1021_acscatal.3c00816	3	Claude3.5Sonnet	Claude3.5Sonnet	Critical Analysis of Existing Research	0.800294	[0.73 0.86]	77.5758				10.1002_advs.202207756	3	Claude3.5Sonnet	Claude3.5Sonnet	Practical Application Potential of Research Results	1	2	9.97249
10.1021_acscatal.3c00816	3	Claude3.5Sonnet	Claude3.5Sonnet	Proposal of New Research Directions or Questions	0.869494	[0.82 0.91]	81.0127				10.1002_advs.202207756	3	Claude3.5Sonnet	Claude3.5Sonnet	Practical Application Potential of Research Results	1	3	9.90558
10.1021_acscatal.3c00816	3	Claude3.5Sonnet	Claude3.5Sonnet	Potential Contribution to the Field	0.607295	[0.5 0.72]	77.9874				10.1002_advs.202207756	3	Claude3.5Sonnet	Claude3.5Sonnet	Practical Application Potential of Research Results	1	4	9.95691
10.1021_acscatal.3c00816	3	Claude3.5Sonnet	Claude3.5Sonnet	Clarity of Research Method Description	0.852071	[0.74 0.91]	87.2727				10.1002_advs.202207756	3	Claude3.5Sonnet	Claude3.5Sonnet	Practical Application Potential of Research Results	1	5	9.99306
10.1021_acscatal.3c00816	3	Claude3.5Sonnet	Claude3.5Sonnet	Rationality of Method Selection	0.821133	[0.76 0.88]	45.2381				10.1002_advs.202207756	3	Claude3.5Sonnet	Claude3.5Sonnet	Practical Application Potential of Research Results	1	6	10
10.1021_acscatal.3c00816	3	Claude3.5Sonnet	Claude3.5Sonnet	Rigor of Research Design	0.851522	[0.79 0.9 ]	75.3968				10.1002_advs.202207756	3	Claude3.5Sonnet	Claude3.5Sonnet	Practical Application Potential of Research Results	1	7	9.89909
10.1021_acscatal.3c00816	3	Claude3.5Sonnet	Claude3.5Sonnet	Inclusion of Latest Research Results	0.883488	[0.83 0.92]	67.2414				10.1002_advs.202207756	3	Claude3.5Sonnet	Claude3.5Sonnet	Practical Application Potential of Research Results	1	8	9.97909
10.1021_acscatal.3c00816	3	Claude3.5Sonnet	Claude3.5Sonnet	Reflection of Current Research Hotspots	0.667024	[0.57 0.76]	73.5714				10.1002_advs.202207756	3	Claude3.5Sonnet	Claude3.5Sonnet	Practical Application Potential of Research Results	1	9	9.63545
10.1021_acscatal.3c00816	3	Claude3.5Sonnet	Claude3.5Sonnet	Fluency of Language Expression	0.568272	[0.42 0.7 ]	89.697				10.1002_advs.202207756	3	Claude3.5Sonnet	Claude3.5Sonnet	Practical Application Potential of Research Results	1	10	0
10.1021_acscatal.3c00816	3	Claude3.5Sonnet	Claude3.5Sonnet	Appropriateness of Professional Terminology Use	0.713863	[0.62 0.8 ]	50				10.1002_advs.202207756	3	Claude3.5Sonnet	Claude3.5Sonnet	Proposal of New Research Directions or Questions	1	0	9.95304
10.1021_acscatal.3c00816	3	Claude3.5Sonnet	Claude3.5Sonnet	Conciseness of Expression	0.624333	[0.5 0.74]	90.9091				10.1002_advs.202207756	3	Claude3.5Sonnet	Claude3.5Sonnet	Proposal of New Research Directions or Questions	1	1	9.99078
10.1021_acscatal.3c00816	3	Claude3.5Sonnet	Claude3.5Sonnet	Practical Application Potential of Research Results	0.681225	[0.58 0.77]	79.4702				10.1002_advs.202207756	3	Claude3.5Sonnet	Claude3.5Sonnet	Proposal of New Research Directions or Questions	1	2	9.99242
10.1021_acscatal.3c00816	3	Claude3.5Sonnet	Claude3.5Sonnet	Feasibility of Proposed Suggestions	0.834718	[0.78 0.89]	80.8917				10.1002_advs.202207756	3	Claude3.5Sonnet	Claude3.5Sonnet	Proposal of New Research Directions or Questions	1	3	9.93561
10.1021_acscatal.3c00816	3	Claude3.5Sonnet	Claude3.5Sonnet	Logic of Argumentation	0.791989	[0.69 0.87]	85.4545				10.1002_advs.202207756	3	Claude3.5Sonnet	Claude3.5Sonnet	Proposal of New Research Directions or Questions	1	4	9.98811
10.1021_acscatal.3c00816	3	Claude3.5Sonnet	Claude3.5Sonnet	Multi-angle Analysis of Problems	0.835426	[0.78 0.89]	74.359				10.1002_advs.202207756	3	Claude3.5Sonnet	Claude3.5Sonnet	Proposal of New Research Directions or Questions	1	5	9.99422
10.1021_acscatal.3c00816	3	Claude3.5Sonnet	Claude3.5Sonnet	Identification and Discussion of Research Limitations	0.905239	[0.87 0.94]	71.875				10.1002_advs.202207756	3	Claude3.5Sonnet	Claude3.5Sonnet	Proposal of New Research Directions or Questions	1	6	10
10.1021_acscatal.3c00816	4	Claude3.5Sonnet	Claude3.5Sonnet	Topic Relevance	0.673199	[0.57 0.77]	79.4872				10.1002_advs.202207756	3	Claude3.5Sonnet	Claude3.5Sonnet	Proposal of New Research Directions or Questions	1	7	9.95296
10.1021_acscatal.3c00816	4	Claude3.5Sonnet	Claude3.5Sonnet	Comprehensiveness of Information	0.777859	[0.65 0.86]	78.7879				10.1002_advs.202207756	3	Claude3.5Sonnet	Claude3.5Sonnet	Proposal of New Research Directions or Questions	1	8	9.99909
10.1021_acscatal.3c00816	4	Claude3.5Sonnet	Claude3.5Sonnet	Accuracy of Information	0.79891	[0.73 0.86]	65.3465				10.1002_advs.202207756	3	Claude3.5Sonnet	Claude3.5Sonnet	Proposal of New Research Directions or Questions	1	9	6.03744
10.1021_acscatal.3c00816	4	Claude3.5Sonnet	Claude3.5Sonnet	Innovativeness of Viewpoints	0.877241	[0.83 0.92]	82.4242				10.1002_advs.202207756	3	Claude3.5Sonnet	Claude3.5Sonnet	Proposal of New Research Directions or Questions	1	10	0
10.1021_acscatal.3c00816	4	Claude3.5Sonnet	Claude3.5Sonnet	Integration of Interdisciplinary Perspectives	0.810876	[0.74 0.87]	64.3939				10.1002_advs.202207756	3	Claude3.5Sonnet	Claude3.5Sonnet	Quality of Introduction and Conclusion	1	0	9.94394
10.1021_acscatal.3c00816	4	Claude3.5Sonnet	Claude3.5Sonnet	Clarity of Logical Structure	0.667988	[0.51 0.78]	85.4545				10.1002_advs.202207756	3	Claude3.5Sonnet	Claude3.5Sonnet	Quality of Introduction and Conclusion	1	1	9.32724
10.1021_acscatal.3c00816	4	Claude3.5Sonnet	Claude3.5Sonnet	Reasonableness of Chapter Arrangement	0.628111	[0.48 0.75]	83.3333				10.1002_advs.202207756	3	Claude3.5Sonnet	Claude3.5Sonnet	Quality of Introduction and Conclusion	1	2	10
10.1021_acscatal.3c00816	4	Claude3.5Sonnet	Claude3.5Sonnet	Quality of Introduction and Conclusion	0.802637	[0.74 0.86]	73.3333				10.1002_advs.202207756	3	Claude3.5Sonnet	Claude3.5Sonnet	Quality of Introduction and Conclusion	1	3	9.57389
10.1021_acscatal.3c00816	4	Claude3.5Sonnet	Claude3.5Sonnet	Accuracy and Completeness of Citations	0.883882	[0.84 0.92]	81.6327				10.1002_advs.202207756	3	Claude3.5Sonnet	Claude3.5Sonnet	Quality of Introduction and Conclusion	1	4	9.93793
10.1021_acscatal.3c00816	4	Claude3.5Sonnet	Claude3.5Sonnet	Timeliness and Relevance of References	0.810708	[0.74 0.87]	80.4511				10.1002_advs.202207756	3	Claude3.5Sonnet	Claude3.5Sonnet	Quality of Introduction and Conclusion	1	5	9.86399
10.1021_acscatal.3c00816	4	Claude3.5Sonnet	Claude3.5Sonnet	Avoidance of Plagiarism and Appropriate Citation	0.767769	[0.69 0.84]	35.7143				10.1002_advs.202207756	3	Claude3.5Sonnet	Claude3.5Sonnet	Quality of Introduction and Conclusion	1	6	9.95381
10.1021_acscatal.3c00816	4	Claude3.5Sonnet	Claude3.5Sonnet	Critical Analysis of Existing Research	0.86215	[0.81 0.91]	77.5758				10.1002_advs.202207756	3	Claude3.5Sonnet	Claude3.5Sonnet	Quality of Introduction and Conclusion	1	7	9.71387
10.1021_acscatal.3c00816	4	Claude3.5Sonnet	Claude3.5Sonnet	Proposal of New Research Directions or Questions	0.932485	[0.9 0.96]	78.7879				10.1002_advs.202207756	3	Claude3.5Sonnet	Claude3.5Sonnet	Quality of Introduction and Conclusion	1	8	9.66428
10.1021_acscatal.3c00816	4	Claude3.5Sonnet	Claude3.5Sonnet	Potential Contribution to the Field	0.890445	[0.85 0.93]	68.75				10.1002_advs.202207756	3	Claude3.5Sonnet	Claude3.5Sonnet	Quality of Introduction and Conclusion	1	9	0.399577
10.1021_acscatal.3c00816	4	Claude3.5Sonnet	Claude3.5Sonnet	Clarity of Research Method Description	0.467649	[0.33 0.61]	85.2564				10.1002_advs.202207756	3	Claude3.5Sonnet	Claude3.5Sonnet	Quality of Introduction and Conclusion	1	10	0
10.1021_acscatal.3c00816	4	Claude3.5Sonnet	Claude3.5Sonnet	Rationality of Method Selection	0.51913	[0.41 0.64]	56.5217				10.1002_advs.202207756	3	Claude3.5Sonnet	Claude3.5Sonnet	Rationality of Method Selection	1	0	8.29515
10.1021_acscatal.3c00816	4	Claude3.5Sonnet	Claude3.5Sonnet	Rigor of Research Design	0.710243	[0.62 0.79]	65.9091				10.1002_advs.202207756	3	Claude3.5Sonnet	Claude3.5Sonnet	Rationality of Method Selection	1	1	7.97528
10.1021_acscatal.3c00816	4	Claude3.5Sonnet	Claude3.5Sonnet	Inclusion of Latest Research Results	0.848569	[0.78 0.9 ]	80.4511				10.1002_advs.202207756	3	Claude3.5Sonnet	Claude3.5Sonnet	Rationality of Method Selection	1	2	7.80697
10.1021_acscatal.3c00816	4	Claude3.5Sonnet	Claude3.5Sonnet	Reflection of Current Research Hotspots	0.696338	[0.6 0.79]	74.8344				10.1002_advs.202207756	3	Claude3.5Sonnet	Claude3.5Sonnet	Rationality of Method Selection	1	3	7.81505
10.1021_acscatal.3c00816	4	Claude3.5Sonnet	Claude3.5Sonnet	Fluency of Language Expression	0.589332	[0.48 0.7 ]	82.963				10.1002_advs.202207756	3	Claude3.5Sonnet	Claude3.5Sonnet	Rationality of Method Selection	1	4	8.20568
10.1021_acscatal.3c00816	4	Claude3.5Sonnet	Claude3.5Sonnet	Appropriateness of Professional Terminology Use	0.706762	[0.61 0.8 ]	58.5366				10.1002_advs.202207756	3	Claude3.5Sonnet	Claude3.5Sonnet	Rationality of Method Selection	1	5	7.61498
10.1021_acscatal.3c00816	4	Claude3.5Sonnet	Claude3.5Sonnet	Conciseness of Expression	0.482205	[0.37 0.6 ]	90.9091				10.1002_advs.202207756	3	Claude3.5Sonnet	Claude3.5Sonnet	Rationality of Method Selection	1	6	8.12189
10.1021_acscatal.3c00816	4	Claude3.5Sonnet	Claude3.5Sonnet	Practical Application Potential of Research Results	0.835149	[0.78 0.89]	65.9091				10.1002_advs.202207756	3	Claude3.5Sonnet	Claude3.5Sonnet	Rationality of Method Selection	1	7	8.19754
10.1021_acscatal.3c00816	4	Claude3.5Sonnet	Claude3.5Sonnet	Feasibility of Proposed Suggestions	0.877932	[0.83 0.92]	81.2121				10.1002_advs.202207756	3	Claude3.5Sonnet	Claude3.5Sonnet	Rationality of Method Selection	1	8	7.65948
10.1021_acscatal.3c00816	4	Claude3.5Sonnet	Claude3.5Sonnet	Logic of Argumentation	0.755408	[0.66 0.84]	79.021				10.1002_advs.202207756	3	Claude3.5Sonnet	Claude3.5Sonnet	Rationality of Method Selection	1	9	10
10.1021_acscatal.3c00816	4	Claude3.5Sonnet	Claude3.5Sonnet	Multi-angle Analysis of Problems	0.785099	[0.71 0.85]	69.4268				10.1002_advs.202207756	3	Claude3.5Sonnet	Claude3.5Sonnet	Rationality of Method Selection	1	10	0
10.1021_acscatal.3c00816	4	Claude3.5Sonnet	Claude3.5Sonnet	Identification and Discussion of Research Limitations	0.723063	[0.64 0.8 ]	58.0645				10.1002_advs.202207756	3	Claude3.5Sonnet	Claude3.5Sonnet	Reasonableness of Chapter Arrangement	1	0	9.97664
10.1021_acscatal.3c00816	5	Claude3.5Sonnet	Claude3.5Sonnet	Topic Relevance	0.808814	[0.72 0.88]	78.7879				10.1002_advs.202207756	3	Claude3.5Sonnet	Claude3.5Sonnet	Reasonableness of Chapter Arrangement	1	1	9.8988
10.1021_acscatal.3c00816	5	Claude3.5Sonnet	Claude3.5Sonnet	Comprehensiveness of Information	0.890445	[0.81 0.94]	76.9697				10.1002_advs.202207756	3	Claude3.5Sonnet	Claude3.5Sonnet	Reasonableness of Chapter Arrangement	1	2	10
10.1021_acscatal.3c00816	5	Claude3.5Sonnet	Claude3.5Sonnet	Accuracy of Information	0.751273	[0.66 0.83]	69.1589				10.1002_advs.202207756	3	Claude3.5Sonnet	Claude3.5Sonnet	Reasonableness of Chapter Arrangement	1	3	9.97861
10.1021_acscatal.3c00816	5	Claude3.5Sonnet	Claude3.5Sonnet	Innovativeness of Viewpoints	0.730566	[0.65 0.81]	80.2548				10.1002_advs.202207756	3	Claude3.5Sonnet	Claude3.5Sonnet	Reasonableness of Chapter Arrangement	1	4	9.97176
10.1021_acscatal.3c00816	5	Claude3.5Sonnet	Claude3.5Sonnet	Integration of Interdisciplinary Perspectives	0.784827	[0.71 0.85]	74.8428				10.1002_advs.202207756	3	Claude3.5Sonnet	Claude3.5Sonnet	Reasonableness of Chapter Arrangement	1	5	9.96557
10.1021_acscatal.3c00816	5	Claude3.5Sonnet	Claude3.5Sonnet	Clarity of Logical Structure	0.442828	[0.3 0.59]	84.2424				10.1002_advs.202207756	3	Claude3.5Sonnet	Claude3.5Sonnet	Reasonableness of Chapter Arrangement	1	6	9.98591
10.1021_acscatal.3c00816	5	Claude3.5Sonnet	Claude3.5Sonnet	Reasonableness of Chapter Arrangement	0.447051	[0.32 0.58]	82.4242				10.1002_advs.202207756	3	Claude3.5Sonnet	Claude3.5Sonnet	Reasonableness of Chapter Arrangement	1	7	9.98434
10.1021_acscatal.3c00816	5	Claude3.5Sonnet	Claude3.5Sonnet	Quality of Introduction and Conclusion	0.446173	[0.34 0.57]	79.2453				10.1002_advs.202207756	3	Claude3.5Sonnet	Claude3.5Sonnet	Reasonableness of Chapter Arrangement	1	8	9.95652
10.1021_acscatal.3c00816	5	Claude3.5Sonnet	Claude3.5Sonnet	Accuracy and Completeness of Citations	0.901797	[0.86 0.94]	78.7879				10.1002_advs.202207756	3	Claude3.5Sonnet	Claude3.5Sonnet	Reasonableness of Chapter Arrangement	1	9	7.8294
10.1021_acscatal.3c00816	5	Claude3.5Sonnet	Claude3.5Sonnet	Timeliness and Relevance of References	0.830068	[0.76 0.89]	74.1071				10.1002_advs.202207756	3	Claude3.5Sonnet	Claude3.5Sonnet	Reasonableness of Chapter Arrangement	1	10	0
10.1021_acscatal.3c00816	5	Claude3.5Sonnet	Claude3.5Sonnet	Avoidance of Plagiarism and Appropriate Citation	0.844111	[0.79 0.89]	38.8889				10.1002_advs.202207756	3	Claude3.5Sonnet	Claude3.5Sonnet	Reflection of Current Research Hotspots	1	0	9.98938
10.1021_acscatal.3c00816	5	Claude3.5Sonnet	Claude3.5Sonnet	Critical Analysis of Existing Research	0.845857	[0.78 0.9 ]	75.1515				10.1002_advs.202207756	3	Claude3.5Sonnet	Claude3.5Sonnet	Reflection of Current Research Hotspots	1	1	9.96272
10.1021_acscatal.3c00816	5	Claude3.5Sonnet	Claude3.5Sonnet	Proposal of New Research Directions or Questions	0.853419	[0.8 0.9]	81.2121				10.1002_advs.202207756	3	Claude3.5Sonnet	Claude3.5Sonnet	Reflection of Current Research Hotspots	1	2	9.96226
10.1021_acscatal.3c00816	5	Claude3.5Sonnet	Claude3.5Sonnet	Potential Contribution to the Field	0.809507	[0.73 0.87]	81.2121				10.1002_advs.202207756	3	Claude3.5Sonnet	Claude3.5Sonnet	Reflection of Current Research Hotspots	1	3	9.95663
10.1021_acscatal.3c00816	5	Claude3.5Sonnet	Claude3.5Sonnet	Clarity of Research Method Description	0.70903	[0.59 0.81]	78.1818				10.1002_advs.202207756	3	Claude3.5Sonnet	Claude3.5Sonnet	Reflection of Current Research Hotspots	1	4	9.95994
10.1021_acscatal.3c00816	5	Claude3.5Sonnet	Claude3.5Sonnet	Rationality of Method Selection	0.650244	[0.55 0.75]	59.322				10.1002_advs.202207756	3	Claude3.5Sonnet	Claude3.5Sonnet	Reflection of Current Research Hotspots	1	5	9.9961
10.1021_acscatal.3c00816	5	Claude3.5Sonnet	Claude3.5Sonnet	Rigor of Research Design	0.760356	[0.68 0.83]	67.0455				10.1002_advs.202207756	3	Claude3.5Sonnet	Claude3.5Sonnet	Reflection of Current Research Hotspots	1	6	9.98885
10.1021_acscatal.3c00816	5	Claude3.5Sonnet	Claude3.5Sonnet	Inclusion of Latest Research Results	0.851547	[0.79 0.9 ]	80				10.1002_advs.202207756	3	Claude3.5Sonnet	Claude3.5Sonnet	Reflection of Current Research Hotspots	1	7	9.94862
10.1021_acscatal.3c00816	5	Claude3.5Sonnet	Claude3.5Sonnet	Reflection of Current Research Hotspots	0.527852	[0.4 0.66]	79.2453				10.1002_advs.202207756	3	Claude3.5Sonnet	Claude3.5Sonnet	Reflection of Current Research Hotspots	1	8	10
10.1021_acscatal.3c00816	5	Claude3.5Sonnet	Claude3.5Sonnet	Fluency of Language Expression	0.506956	[0.4 0.63]	77.7778				10.1002_advs.202207756	3	Claude3.5Sonnet	Claude3.5Sonnet	Reflection of Current Research Hotspots	1	9	9.72678
10.1021_acscatal.3c00816	5	Claude3.5Sonnet	Claude3.5Sonnet	Appropriateness of Professional Terminology Use	0.729131	[0.63 0.81]	70.1923				10.1002_advs.202207756	3	Claude3.5Sonnet	Claude3.5Sonnet	Reflection of Current Research Hotspots	1	10	0
10.1021_acscatal.3c00816	5	Claude3.5Sonnet	Claude3.5Sonnet	Conciseness of Expression	0.64177	[0.53 0.75]	87.2727				10.1002_advs.202207756	3	Claude3.5Sonnet	Claude3.5Sonnet	Rigor of Research Design	1	0	5.79645
10.1021_acscatal.3c00816	5	Claude3.5Sonnet	Claude3.5Sonnet	Practical Application Potential of Research Results	0.815153	[0.73 0.88]	77.5758				10.1002_advs.202207756	3	Claude3.5Sonnet	Claude3.5Sonnet	Rigor of Research Design	1	1	5.47343
10.1021_acscatal.3c00816	5	Claude3.5Sonnet	Claude3.5Sonnet	Feasibility of Proposed Suggestions	0.701926	[0.62 0.79]	80.8917				10.1002_advs.202207756	3	Claude3.5Sonnet	Claude3.5Sonnet	Rigor of Research Design	1	2	5.5331
10.1021_acscatal.3c00816	5	Claude3.5Sonnet	Claude3.5Sonnet	Logic of Argumentation	0.611748	[0.48 0.73]	79.3939				10.1002_advs.202207756	3	Claude3.5Sonnet	Claude3.5Sonnet	Rigor of Research Design	1	3	5.53636
10.1021_acscatal.3c00816	5	Claude3.5Sonnet	Claude3.5Sonnet	Multi-angle Analysis of Problems	0.744677	[0.66 0.82]	71.6129				10.1002_advs.202207756	3	Claude3.5Sonnet	Claude3.5Sonnet	Rigor of Research Design	1	4	5.71283
10.1021_acscatal.3c00816	5	Claude3.5Sonnet	Claude3.5Sonnet	Identification and Discussion of Research Limitations	0.537985	[0.43 0.65]	66.0714				10.1002_advs.202207756	3	Claude3.5Sonnet	Claude3.5Sonnet	Rigor of Research Design	1	5	5.29514
10.1021_acscatal.7b03228	0	Claude3.5Sonnet	Claude3.5Sonnet	Topic Relevance	0.379789	[0.27 0.51]	75				10.1002_advs.202207756	3	Claude3.5Sonnet	Claude3.5Sonnet	Rigor of Research Design	1	6	5.89652
10.1021_acscatal.7b03228	0	Claude3.5Sonnet	Claude3.5Sonnet	Comprehensiveness of Information	0.718834	[0.62 0.8 ]	81.2121				10.1002_advs.202207756	3	Claude3.5Sonnet	Claude3.5Sonnet	Rigor of Research Design	1	7	5.93724
10.1021_acscatal.7b03228	0	Claude3.5Sonnet	Claude3.5Sonnet	Accuracy of Information	0.75807	[0.67 0.83]	83.1858				10.1002_advs.202207756	3	Claude3.5Sonnet	Claude3.5Sonnet	Rigor of Research Design	1	8	5.21118
10.1021_acscatal.7b03228	0	Claude3.5Sonnet	Claude3.5Sonnet	Innovativeness of Viewpoints	0.750559	[0.67 0.82]	83.0303				10.1002_advs.202207756	3	Claude3.5Sonnet	Claude3.5Sonnet	Rigor of Research Design	1	9	10
10.1021_acscatal.7b03228	0	Claude3.5Sonnet	Claude3.5Sonnet	Integration of Interdisciplinary Perspectives	0.657845	[0.56 0.75]	78.9809				10.1002_advs.202207756	3	Claude3.5Sonnet	Claude3.5Sonnet	Rigor of Research Design	1	10	0
10.1021_acscatal.7b03228	0	Claude3.5Sonnet	Claude3.5Sonnet	Clarity of Logical Structure	0.625545	[0.5 0.74]	84.2424				10.1002_advs.202207756	3	Claude3.5Sonnet	Claude3.5Sonnet	Timeliness and Relevance of References	1	0	9.92206
10.1021_acscatal.7b03228	0	Claude3.5Sonnet	Claude3.5Sonnet	Reasonableness of Chapter Arrangement	0.70681	[0.62 0.79]	82.4242				10.1002_advs.202207756	3	Claude3.5Sonnet	Claude3.5Sonnet	Timeliness and Relevance of References	1	1	9.90139
10.1021_acscatal.7b03228	0	Claude3.5Sonnet	Claude3.5Sonnet	Quality of Introduction and Conclusion	0.701259	[0.61 0.79]	75.7576				10.1002_advs.202207756	3	Claude3.5Sonnet	Claude3.5Sonnet	Timeliness and Relevance of References	1	2	9.91444
10.1021_acscatal.7b03228	0	Claude3.5Sonnet	Claude3.5Sonnet	Accuracy and Completeness of Citations	0.930268	[0.9 0.95]	83.1081				10.1002_advs.202207756	3	Claude3.5Sonnet	Claude3.5Sonnet	Timeliness and Relevance of References	1	3	9.93295
10.1021_acscatal.7b03228	0	Claude3.5Sonnet	Claude3.5Sonnet	Timeliness and Relevance of References	0.928616	[0.9 0.95]	67.3611				10.1002_advs.202207756	3	Claude3.5Sonnet	Claude3.5Sonnet	Timeliness and Relevance of References	1	4	9.91513
10.1021_acscatal.7b03228	0	Claude3.5Sonnet	Claude3.5Sonnet	Avoidance of Plagiarism and Appropriate Citation	0.908756	[0.87 0.94]	33.3333				10.1002_advs.202207756	3	Claude3.5Sonnet	Claude3.5Sonnet	Timeliness and Relevance of References	1	5	9.90897
10.1021_acscatal.7b03228	0	Claude3.5Sonnet	Claude3.5Sonnet	Critical Analysis of Existing Research	0.847996	[0.79 0.9 ]	82.4242				10.1002_advs.202207756	3	Claude3.5Sonnet	Claude3.5Sonnet	Timeliness and Relevance of References	1	6	9.92145
10.1021_acscatal.7b03228	0	Claude3.5Sonnet	Claude3.5Sonnet	Proposal of New Research Directions or Questions	0.917025	[0.88 0.94]	80.6061				10.1002_advs.202207756	3	Claude3.5Sonnet	Claude3.5Sonnet	Timeliness and Relevance of References	1	7	9.9014
10.1021_acscatal.7b03228	0	Claude3.5Sonnet	Claude3.5Sonnet	Potential Contribution to the Field	0.809584	[0.74 0.87]	72.1212				10.1002_advs.202207756	3	Claude3.5Sonnet	Claude3.5Sonnet	Timeliness and Relevance of References	1	8	9.91758
10.1021_acscatal.7b03228	0	Claude3.5Sonnet	Claude3.5Sonnet	Clarity of Research Method Description	0.755581	[0.68 0.83]	84.0336				10.1002_advs.202207756	3	Claude3.5Sonnet	Claude3.5Sonnet	Timeliness and Relevance of References	1	9	10
10.1021_acscatal.7b03228	0	Claude3.5Sonnet	Claude3.5Sonnet	Rationality of Method Selection	0.65881	[0.57 0.75]	73.3333				10.1002_advs.202207756	3	Claude3.5Sonnet	Claude3.5Sonnet	Timeliness and Relevance of References	1	10	0
10.1021_acscatal.7b03228	0	Claude3.5Sonnet	Claude3.5Sonnet	Rigor of Research Design	0.672939	[0.58 0.76]	80.1887				10.1002_advs.202207756	3	Claude3.5Sonnet	Claude3.5Sonnet	Topic Relevance	1	0	9.04265
10.1021_acscatal.7b03228	0	Claude3.5Sonnet	Claude3.5Sonnet	Inclusion of Latest Research Results	0.923345	[0.89 0.95]	73.3333				10.1002_advs.202207756	3	Claude3.5Sonnet	Claude3.5Sonnet	Topic Relevance	1	1	3.51331
10.1021_acscatal.7b03228	0	Claude3.5Sonnet	Claude3.5Sonnet	Reflection of Current Research Hotspots	0.782015	[0.7 0.85]	74.6667				10.1002_advs.202207756	3	Claude3.5Sonnet	Claude3.5Sonnet	Topic Relevance	1	2	7.48503
10.1021_acscatal.7b03228	0	Claude3.5Sonnet	Claude3.5Sonnet	Fluency of Language Expression	0.325309	[0.22 0.45]	91.2752				10.1002_advs.202207756	3	Claude3.5Sonnet	Claude3.5Sonnet	Topic Relevance	1	3	7.81115
10.1021_acscatal.7b03228	0	Claude3.5Sonnet	Claude3.5Sonnet	Appropriateness of Professional Terminology Use	0.630843	[0.53 0.73]	72.4771				10.1002_advs.202207756	3	Claude3.5Sonnet	Claude3.5Sonnet	Topic Relevance	1	4	7.06124
10.1021_acscatal.7b03228	0	Claude3.5Sonnet	Claude3.5Sonnet	Conciseness of Expression	0.551481	[0.44 0.67]	86.5385				10.1002_advs.202207756	3	Claude3.5Sonnet	Claude3.5Sonnet	Topic Relevance	1	5	6.28662
10.1021_acscatal.7b03228	0	Claude3.5Sonnet	Claude3.5Sonnet	Practical Application Potential of Research Results	0.883748	[0.84 0.92]	76.3636				10.1002_advs.202207756	3	Claude3.5Sonnet	Claude3.5Sonnet	Topic Relevance	1	6	8.62005
10.1021_acscatal.7b03228	0	Claude3.5Sonnet	Claude3.5Sonnet	Feasibility of Proposed Suggestions	0.847338	[0.79 0.9 ]	76.2821				10.1002_advs.202207756	3	Claude3.5Sonnet	Claude3.5Sonnet	Topic Relevance	1	7	5.55193
10.1021_acscatal.7b03228	0	Claude3.5Sonnet	Claude3.5Sonnet	Logic of Argumentation	0.677009	[0.57 0.77]	87.7551				10.1002_advs.202207756	3	Claude3.5Sonnet	Claude3.5Sonnet	Topic Relevance	1	8	7.52789
10.1021_acscatal.7b03228	0	Claude3.5Sonnet	Claude3.5Sonnet	Multi-angle Analysis of Problems	0.724723	[0.64 0.81]	79.3939				10.1002_advs.202207756	3	Claude3.5Sonnet	Claude3.5Sonnet	Topic Relevance	1	9	10
10.1021_acscatal.7b03228	0	Claude3.5Sonnet	Claude3.5Sonnet	Identification and Discussion of Research Limitations	0.500606	[0.4 0.62]	63.4146				10.1002_advs.202207756	3	Claude3.5Sonnet	Claude3.5Sonnet	Topic Relevance	1	10	0
10.1021_acscatal.7b03228	1	Claude3.5Sonnet	Claude3.5Sonnet	Topic Relevance	0.533875	[0.41 0.66]	76.9231				10.1002_advs.202207756	4	Claude3.5Sonnet	Claude3.5Sonnet	Accuracy and Completeness of Citations	1	0	9.96357
10.1021_acscatal.7b03228	1	Claude3.5Sonnet	Claude3.5Sonnet	Comprehensiveness of Information	0.819311	[0.72 0.89]	77.5758				10.1002_advs.202207756	4	Claude3.5Sonnet	Claude3.5Sonnet	Accuracy and Completeness of Citations	1	1	9.98591
10.1021_acscatal.7b03228	1	Claude3.5Sonnet	Claude3.5Sonnet	Accuracy of Information	0.793826	[0.72 0.86]	70.2128				10.1002_advs.202207756	4	Claude3.5Sonnet	Claude3.5Sonnet	Accuracy and Completeness of Citations	1	2	9.97365
10.1021_acscatal.7b03228	1	Claude3.5Sonnet	Claude3.5Sonnet	Innovativeness of Viewpoints	0.662964	[0.57 0.76]	78.7879				10.1002_advs.202207756	4	Claude3.5Sonnet	Claude3.5Sonnet	Accuracy and Completeness of Citations	1	3	9.98609
10.1021_acscatal.7b03228	1	Claude3.5Sonnet	Claude3.5Sonnet	Integration of Interdisciplinary Perspectives	0.836053	[0.77 0.89]	67.6471				10.1002_advs.202207756	4	Claude3.5Sonnet	Claude3.5Sonnet	Accuracy and Completeness of Citations	1	4	9.9792
10.1021_acscatal.7b03228	1	Claude3.5Sonnet	Claude3.5Sonnet	Clarity of Logical Structure	0.703146	[0.55 0.81]	85.4545				10.1002_advs.202207756	4	Claude3.5Sonnet	Claude3.5Sonnet	Accuracy and Completeness of Citations	1	5	9.98324
10.1021_acscatal.7b03228	1	Claude3.5Sonnet	Claude3.5Sonnet	Reasonableness of Chapter Arrangement	0.730743	[0.63 0.82]	83.0303				10.1002_advs.202207756	4	Claude3.5Sonnet	Claude3.5Sonnet	Accuracy and Completeness of Citations	1	6	9.98453
10.1021_acscatal.7b03228	1	Claude3.5Sonnet	Claude3.5Sonnet	Quality of Introduction and Conclusion	0.742847	[0.66 0.82]	77.5758				10.1002_advs.202207756	4	Claude3.5Sonnet	Claude3.5Sonnet	Accuracy and Completeness of Citations	1	7	9.97923
10.1021_acscatal.7b03228	1	Claude3.5Sonnet	Claude3.5Sonnet	Accuracy and Completeness of Citations	0.924307	[0.89 0.95]	69.7479				10.1002_advs.202207756	4	Claude3.5Sonnet	Claude3.5Sonnet	Accuracy and Completeness of Citations	1	8	9.98262
10.1021_acscatal.7b03228	1	Claude3.5Sonnet	Claude3.5Sonnet	Timeliness and Relevance of References	0.896007	[0.85 0.93]	67.7419				10.1002_advs.202207756	4	Claude3.5Sonnet	Claude3.5Sonnet	Accuracy and Completeness of Citations	1	9	10
10.1021_acscatal.7b03228	1	Claude3.5Sonnet	Claude3.5Sonnet	Avoidance of Plagiarism and Appropriate Citation	0.902852	[0.86 0.94]	40				10.1002_advs.202207756	4	Claude3.5Sonnet	Claude3.5Sonnet	Accuracy and Completeness of Citations	1	10	0
10.1021_acscatal.7b03228	1	Claude3.5Sonnet	Claude3.5Sonnet	Critical Analysis of Existing Research	0.83215	[0.75 0.89]	74.5455				10.1002_advs.202207756	4	Claude3.5Sonnet	Claude3.5Sonnet	Accuracy of Information	1	0	8.88714
10.1021_acscatal.7b03228	1	Claude3.5Sonnet	Claude3.5Sonnet	Proposal of New Research Directions or Questions	0.86839	[0.82 0.91]	83.4395				10.1002_advs.202207756	4	Claude3.5Sonnet	Claude3.5Sonnet	Accuracy of Information	1	1	9.42334
10.1021_acscatal.7b03228	1	Claude3.5Sonnet	Claude3.5Sonnet	Potential Contribution to the Field	0.725847	[0.63 0.81]	71.3178				10.1002_advs.202207756	4	Claude3.5Sonnet	Claude3.5Sonnet	Accuracy of Information	1	2	8.97444
10.1021_acscatal.7b03228	1	Claude3.5Sonnet	Claude3.5Sonnet	Clarity of Research Method Description	0.804431	[0.71 0.87]	79.845				10.1002_advs.202207756	4	Claude3.5Sonnet	Claude3.5Sonnet	Accuracy of Information	1	3	9.35063
10.1021_acscatal.7b03228	1	Claude3.5Sonnet	Claude3.5Sonnet	Rationality of Method Selection	0.843295	[0.79 0.89]	56.6667				10.1002_advs.202207756	4	Claude3.5Sonnet	Claude3.5Sonnet	Accuracy of Information	1	4	9.28345
10.1021_acscatal.7b03228	1	Claude3.5Sonnet	Claude3.5Sonnet	Rigor of Research Design	0.819279	[0.75 0.88]	70.9091				10.1002_advs.202207756	4	Claude3.5Sonnet	Claude3.5Sonnet	Accuracy of Information	1	5	9.41684
10.1021_acscatal.7b03228	1	Claude3.5Sonnet	Claude3.5Sonnet	Inclusion of Latest Research Results	0.867891	[0.81 0.91]	77.551				10.1002_advs.202207756	4	Claude3.5Sonnet	Claude3.5Sonnet	Accuracy of Information	1	6	9.39406
10.1021_acscatal.7b03228	1	Claude3.5Sonnet	Claude3.5Sonnet	Reflection of Current Research Hotspots	0.562762	[0.45 0.68]	74.1379				10.1002_advs.202207756	4	Claude3.5Sonnet	Claude3.5Sonnet	Accuracy of Information	1	7	9.30326
10.1021_acscatal.7b03228	1	Claude3.5Sonnet	Claude3.5Sonnet	Fluency of Language Expression	0.497855	[0.37 0.63]	91.7722				10.1002_advs.202207756	4	Claude3.5Sonnet	Claude3.5Sonnet	Accuracy of Information	1	8	9.42728
10.1021_acscatal.7b03228	1	Claude3.5Sonnet	Claude3.5Sonnet	Appropriateness of Professional Terminology Use	0.574826	[0.46 0.69]	67.7419				10.1002_advs.202207756	4	Claude3.5Sonnet	Claude3.5Sonnet	Accuracy of Information	1	9	10
10.1021_acscatal.7b03228	1	Claude3.5Sonnet	Claude3.5Sonnet	Conciseness of Expression	0.661971	[0.52 0.78]	89.8089				10.1002_advs.202207756	4	Claude3.5Sonnet	Claude3.5Sonnet	Accuracy of Information	1	10	0
10.1021_acscatal.7b03228	1	Claude3.5Sonnet	Claude3.5Sonnet	Practical Application Potential of Research Results	0.723249	[0.63 0.81]	74.0741				10.1002_advs.202207756	4	Claude3.5Sonnet	Claude3.5Sonnet	Appropriateness of Professional Terminology Use	1	0	8.59989
10.1021_acscatal.7b03228	1	Claude3.5Sonnet	Claude3.5Sonnet	Feasibility of Proposed Suggestions	0.862253	[0.81 0.91]	81.2121				10.1002_advs.202207756	4	Claude3.5Sonnet	Claude3.5Sonnet	Appropriateness of Professional Terminology Use	1	1	9.46423
10.1021_acscatal.7b03228	1	Claude3.5Sonnet	Claude3.5Sonnet	Logic of Argumentation	0.768071	[0.66 0.85]	83.5443				10.1002_advs.202207756	4	Claude3.5Sonnet	Claude3.5Sonnet	Appropriateness of Professional Terminology Use	1	2	8.69877
10.1021_acscatal.7b03228	1	Claude3.5Sonnet	Claude3.5Sonnet	Multi-angle Analysis of Problems	0.827716	[0.77 0.88]	80.6061				10.1002_advs.202207756	4	Claude3.5Sonnet	Claude3.5Sonnet	Appropriateness of Professional Terminology Use	1	3	9.28467
10.1021_acscatal.7b03228	1	Claude3.5Sonnet	Claude3.5Sonnet	Identification and Discussion of Research Limitations	0.852637	[0.8 0.9]	64.8148				10.1002_advs.202207756	4	Claude3.5Sonnet	Claude3.5Sonnet	Appropriateness of Professional Terminology Use	1	4	9.24427
10.1021_cr300096b	0	Claude3.5Sonnet	Claude3.5Sonnet	Topic Relevance	0.568054	[0.46 0.68]	72.6619				10.1002_advs.202207756	4	Claude3.5Sonnet	Claude3.5Sonnet	Appropriateness of Professional Terminology Use	1	5	9.42315
10.1021_cr300096b	0	Claude3.5Sonnet	Claude3.5Sonnet	Comprehensiveness of Information	0.795473	[0.7 0.87]	79.3939				10.1002_advs.202207756	4	Claude3.5Sonnet	Claude3.5Sonnet	Appropriateness of Professional Terminology Use	1	6	9.0933
10.1021_cr300096b	0	Claude3.5Sonnet	Claude3.5Sonnet	Accuracy of Information	0.816542	[0.75 0.88]	50				10.1002_advs.202207756	4	Claude3.5Sonnet	Claude3.5Sonnet	Appropriateness of Professional Terminology Use	1	7	9.15998
10.1021_cr300096b	0	Claude3.5Sonnet	Claude3.5Sonnet	Innovativeness of Viewpoints	0.787851	[0.72 0.85]	81.2121				10.1002_advs.202207756	4	Claude3.5Sonnet	Claude3.5Sonnet	Appropriateness of Professional Terminology Use	1	8	9.28732
10.1021_cr300096b	0	Claude3.5Sonnet	Claude3.5Sonnet	Integration of Interdisciplinary Perspectives	0.800635	[0.73 0.86]	72.9167				10.1002_advs.202207756	4	Claude3.5Sonnet	Claude3.5Sonnet	Appropriateness of Professional Terminology Use	1	9	10
10.1021_cr300096b	0	Claude3.5Sonnet	Claude3.5Sonnet	Clarity of Logical Structure	0.64892	[0.46 0.78]	86.6667				10.1002_advs.202207756	4	Claude3.5Sonnet	Claude3.5Sonnet	Appropriateness of Professional Terminology Use	1	10	0
10.1021_cr300096b	0	Claude3.5Sonnet	Claude3.5Sonnet	Reasonableness of Chapter Arrangement	0.725275	[0.58 0.83]	81.8182				10.1002_advs.202207756	4	Claude3.5Sonnet	Claude3.5Sonnet	Avoidance of Plagiarism and Appropriate Citation	1	0	9.97573
10.1021_cr300096b	0	Claude3.5Sonnet	Claude3.5Sonnet	Quality of Introduction and Conclusion	0.625579	[0.52 0.73]	74.5455				10.1002_advs.202207756	4	Claude3.5Sonnet	Claude3.5Sonnet	Avoidance of Plagiarism and Appropriate Citation	1	1	9.98241
10.1021_cr300096b	0	Claude3.5Sonnet	Claude3.5Sonnet	Accuracy and Completeness of Citations	0.935198	[0.9 0.96]	64.2105				10.1002_advs.202207756	4	Claude3.5Sonnet	Claude3.5Sonnet	Avoidance of Plagiarism and Appropriate Citation	1	2	9.97029
10.1021_cr300096b	0	Claude3.5Sonnet	Claude3.5Sonnet	Timeliness and Relevance of References	0.879915	[0.83 0.92]	53.3333				10.1002_advs.202207756	4	Claude3.5Sonnet	Claude3.5Sonnet	Avoidance of Plagiarism and Appropriate Citation	1	3	9.99117
10.1021_cr300096b	0	Claude3.5Sonnet	Claude3.5Sonnet	Avoidance of Plagiarism and Appropriate Citation	0.886993	[0.84 0.92]	42.8571				10.1002_advs.202207756	4	Claude3.5Sonnet	Claude3.5Sonnet	Avoidance of Plagiarism and Appropriate Citation	1	4	9.97966
10.1021_cr300096b	0	Claude3.5Sonnet	Claude3.5Sonnet	Critical Analysis of Existing Research	0.82664	[0.76 0.88]	72.1212				10.1002_advs.202207756	4	Claude3.5Sonnet	Claude3.5Sonnet	Avoidance of Plagiarism and Appropriate Citation	1	5	9.97128
10.1021_cr300096b	0	Claude3.5Sonnet	Claude3.5Sonnet	Proposal of New Research Directions or Questions	0.878457	[0.83 0.92]	81.6456				10.1002_advs.202207756	4	Claude3.5Sonnet	Claude3.5Sonnet	Avoidance of Plagiarism and Appropriate Citation	1	6	9.97423
10.1021_cr300096b	0	Claude3.5Sonnet	Claude3.5Sonnet	Potential Contribution to the Field	0.778197	[0.7 0.85]	72.549				10.1002_advs.202207756	4	Claude3.5Sonnet	Claude3.5Sonnet	Avoidance of Plagiarism and Appropriate Citation	1	7	9.96803
10.1021_cr300096b	0	Claude3.5Sonnet	Claude3.5Sonnet	Clarity of Research Method Description	0.836054	[0.76 0.89]	86.5385				10.1002_advs.202207756	4	Claude3.5Sonnet	Claude3.5Sonnet	Avoidance of Plagiarism and Appropriate Citation	1	8	9.97442
10.1021_cr300096b	0	Claude3.5Sonnet	Claude3.5Sonnet	Rationality of Method Selection	0.815527	[0.75 0.87]	58.9041				10.1002_advs.202207756	4	Claude3.5Sonnet	Claude3.5Sonnet	Avoidance of Plagiarism and Appropriate Citation	1	9	10
10.1021_cr300096b	0	Claude3.5Sonnet	Claude3.5Sonnet	Rigor of Research Design	0.79289	[0.72 0.86]	69.3878				10.1002_advs.202207756	4	Claude3.5Sonnet	Claude3.5Sonnet	Avoidance of Plagiarism and Appropriate Citation	1	10	0
10.1021_cr300096b	0	Claude3.5Sonnet	Claude3.5Sonnet	Inclusion of Latest Research Results	0.890674	[0.84 0.93]	75.4839				10.1002_advs.202207756	4	Claude3.5Sonnet	Claude3.5Sonnet	Clarity of Logical Structure	1	0	9.59865
10.1021_cr300096b	0	Claude3.5Sonnet	Claude3.5Sonnet	Reflection of Current Research Hotspots	0.700674	[0.61 0.79]	74.8428				10.1002_advs.202207756	4	Claude3.5Sonnet	Claude3.5Sonnet	Clarity of Logical Structure	1	1	10
10.1021_cr300096b	0	Claude3.5Sonnet	Claude3.5Sonnet	Fluency of Language Expression	0.0751663	[0.03 0.14]	94.0299				10.1002_advs.202207756	4	Claude3.5Sonnet	Claude3.5Sonnet	Clarity of Logical Structure	1	2	9.44
10.1021_cr300096b	0	Claude3.5Sonnet	Claude3.5Sonnet	Appropriateness of Professional Terminology Use	0.682549	[0.59 0.77]	61.3333				10.1002_advs.202207756	4	Claude3.5Sonnet	Claude3.5Sonnet	Clarity of Logical Structure	1	3	9.86409
10.1021_cr300096b	0	Claude3.5Sonnet	Claude3.5Sonnet	Conciseness of Expression	0.61657	[0.5 0.73]	88.5906				10.1002_advs.202207756	4	Claude3.5Sonnet	Claude3.5Sonnet	Clarity of Logical Structure	1	4	9.9144
10.1021_cr300096b	0	Claude3.5Sonnet	Claude3.5Sonnet	Practical Application Potential of Research Results	0.727364	[0.64 0.81]	75.7576				10.1002_advs.202207756	4	Claude3.5Sonnet	Claude3.5Sonnet	Clarity of Logical Structure	1	5	9.95782
10.1021_cr300096b	0	Claude3.5Sonnet	Claude3.5Sonnet	Feasibility of Proposed Suggestions	0.839309	[0.78 0.89]	82.4242				10.1002_advs.202207756	4	Claude3.5Sonnet	Claude3.5Sonnet	Clarity of Logical Structure	1	6	9.90718
10.1021_cr300096b	0	Claude3.5Sonnet	Claude3.5Sonnet	Logic of Argumentation	0.792821	[0.68 0.87]	82.8947				10.1002_advs.202207756	4	Claude3.5Sonnet	Claude3.5Sonnet	Clarity of Logical Structure	1	7	9.90833
10.1021_cr300096b	0	Claude3.5Sonnet	Claude3.5Sonnet	Multi-angle Analysis of Problems	0.759635	[0.68 0.83]	78.8462				10.1002_advs.202207756	4	Claude3.5Sonnet	Claude3.5Sonnet	Clarity of Logical Structure	1	8	9.92149
10.1021_cr300096b	0	Claude3.5Sonnet	Claude3.5Sonnet	Identification and Discussion of Research Limitations	0.831784	[0.77 0.88]	67.9688				10.1002_advs.202207756	4	Claude3.5Sonnet	Claude3.5Sonnet	Clarity of Logical Structure	1	9	9.89933
10.1021_cr300096b	1	Claude3.5Sonnet	Claude3.5Sonnet	Topic Relevance	0.268781	[0.16 0.4 ]	79.5082				10.1002_advs.202207756	4	Claude3.5Sonnet	Claude3.5Sonnet	Clarity of Logical Structure	1	10	0
10.1021_cr300096b	1	Claude3.5Sonnet	Claude3.5Sonnet	Comprehensiveness of Information	0.63758	[0.5 0.75]	80				10.1002_advs.202207756	4	Claude3.5Sonnet	Claude3.5Sonnet	Clarity of Research Method Description	1	0	9.44239
10.1021_cr300096b	1	Claude3.5Sonnet	Claude3.5Sonnet	Accuracy of Information	0.598481	[0.47 0.72]	76.4706				10.1002_advs.202207756	4	Claude3.5Sonnet	Claude3.5Sonnet	Clarity of Research Method Description	1	1	9.69801
10.1021_cr300096b	1	Claude3.5Sonnet	Claude3.5Sonnet	Innovativeness of Viewpoints	0.83607	[0.78 0.89]	76.9697				10.1002_advs.202207756	4	Claude3.5Sonnet	Claude3.5Sonnet	Clarity of Research Method Description	1	2	9.49546
10.1021_cr300096b	1	Claude3.5Sonnet	Claude3.5Sonnet	Integration of Interdisciplinary Perspectives	0.345413	[0.25 0.46]	75.9259				10.1002_advs.202207756	4	Claude3.5Sonnet	Claude3.5Sonnet	Clarity of Research Method Description	1	3	9.6358
10.1021_cr300096b	1	Claude3.5Sonnet	Claude3.5Sonnet	Clarity of Logical Structure	0.591618	[0.42 0.73]	85.5346				10.1002_advs.202207756	4	Claude3.5Sonnet	Claude3.5Sonnet	Clarity of Research Method Description	1	4	9.60932
10.1021_cr300096b	1	Claude3.5Sonnet	Claude3.5Sonnet	Reasonableness of Chapter Arrangement	0.608109	[0.48 0.73]	79.5031				10.1002_advs.202207756	4	Claude3.5Sonnet	Claude3.5Sonnet	Clarity of Research Method Description	1	5	9.66705
10.1021_cr300096b	1	Claude3.5Sonnet	Claude3.5Sonnet	Quality of Introduction and Conclusion	0.771195	[0.69 0.84]	74.359				10.1002_advs.202207756	4	Claude3.5Sonnet	Claude3.5Sonnet	Clarity of Research Method Description	1	6	9.65457
10.1021_cr300096b	1	Claude3.5Sonnet	Claude3.5Sonnet	Accuracy and Completeness of Citations	0.852495	[0.78 0.9 ]	71.7105				10.1002_advs.202207756	4	Claude3.5Sonnet	Claude3.5Sonnet	Clarity of Research Method Description	1	7	9.64119
10.1021_cr300096b	1	Claude3.5Sonnet	Claude3.5Sonnet	Timeliness and Relevance of References	0.790129	[0.71 0.86]	48.2759				10.1002_advs.202207756	4	Claude3.5Sonnet	Claude3.5Sonnet	Clarity of Research Method Description	1	8	9.59631
10.1021_cr300096b	1	Claude3.5Sonnet	Claude3.5Sonnet	Avoidance of Plagiarism and Appropriate Citation	0.815298	[0.75 0.87]	29.4118				10.1002_advs.202207756	4	Claude3.5Sonnet	Claude3.5Sonnet	Clarity of Research Method Description	1	9	10
10.1021_cr300096b	1	Claude3.5Sonnet	Claude3.5Sonnet	Critical Analysis of Existing Research	0.641899	[0.55 0.74]	76.4331				10.1002_advs.202207756	4	Claude3.5Sonnet	Claude3.5Sonnet	Clarity of Research Method Description	1	10	0
10.1021_cr300096b	1	Claude3.5Sonnet	Claude3.5Sonnet	Proposal of New Research Directions or Questions	0.90825	[0.87 0.94]	75.641				10.1002_advs.202207756	4	Claude3.5Sonnet	Claude3.5Sonnet	Comprehensiveness of Information	1	0	5.61736
10.1021_cr300096b	1	Claude3.5Sonnet	Claude3.5Sonnet	Potential Contribution to the Field	0.791103	[0.71 0.86]	76.9697				10.1002_advs.202207756	4	Claude3.5Sonnet	Claude3.5Sonnet	Comprehensiveness of Information	1	1	9.21698
10.1021_cr300096b	1	Claude3.5Sonnet	Claude3.5Sonnet	Clarity of Research Method Description	0.60579	[0.44 0.74]	81.3665				10.1002_advs.202207756	4	Claude3.5Sonnet	Claude3.5Sonnet	Comprehensiveness of Information	1	2	6.25234
10.1021_cr300096b	1	Claude3.5Sonnet	Claude3.5Sonnet	Rationality of Method Selection	0.349932	[0.25 0.48]	50				10.1002_advs.202207756	4	Claude3.5Sonnet	Claude3.5Sonnet	Comprehensiveness of Information	1	3	8.91641
10.1021_cr300096b	1	Claude3.5Sonnet	Claude3.5Sonnet	Rigor of Research Design	0.602314	[0.46 0.73]	83.5526				10.1002_advs.202207756	4	Claude3.5Sonnet	Claude3.5Sonnet	Comprehensiveness of Information	1	4	8.57533
10.1021_cr300096b	1	Claude3.5Sonnet	Claude3.5Sonnet	Inclusion of Latest Research Results	0.775035	[0.69 0.85]	55.6962				10.1002_advs.202207756	4	Claude3.5Sonnet	Claude3.5Sonnet	Comprehensiveness of Information	1	5	9.67626
10.1021_cr300096b	1	Claude3.5Sonnet	Claude3.5Sonnet	Reflection of Current Research Hotspots	0.676759	[0.58 0.77]	74.5455				10.1002_advs.202207756	4	Claude3.5Sonnet	Claude3.5Sonnet	Comprehensiveness of Information	1	6	8.89605
10.1021_cr300096b	1	Claude3.5Sonnet	Claude3.5Sonnet	Fluency of Language Expression	0.265737	[0.17 0.39]	86.6071				10.1002_advs.202207756	4	Claude3.5Sonnet	Claude3.5Sonnet	Comprehensiveness of Information	1	7	8.85209
10.1021_cr300096b	1	Claude3.5Sonnet	Claude3.5Sonnet	Appropriateness of Professional Terminology Use	0.490134	[0.38 0.61]	62.5				10.1002_advs.202207756	4	Claude3.5Sonnet	Claude3.5Sonnet	Comprehensiveness of Information	1	8	9.09869
10.1021_cr300096b	1	Claude3.5Sonnet	Claude3.5Sonnet	Conciseness of Expression	0.62938	[0.52 0.74]	80.2632				10.1002_advs.202207756	4	Claude3.5Sonnet	Claude3.5Sonnet	Comprehensiveness of Information	1	9	10
10.1021_cr300096b	1	Claude3.5Sonnet	Claude3.5Sonnet	Practical Application Potential of Research Results	0.741618	[0.65 0.82]	73.3333				10.1002_advs.202207756	4	Claude3.5Sonnet	Claude3.5Sonnet	Comprehensiveness of Information	1	10	0
10.1021_cr300096b	1	Claude3.5Sonnet	Claude3.5Sonnet	Feasibility of Proposed Suggestions	0.841359	[0.78 0.89]	76.2821				10.1002_advs.202207756	4	Claude3.5Sonnet	Claude3.5Sonnet	Conciseness of Expression	1	0	2.3971
10.1021_cr300096b	1	Claude3.5Sonnet	Claude3.5Sonnet	Logic of Argumentation	0.628517	[0.5 0.74]	85.9873				10.1002_advs.202207756	4	Claude3.5Sonnet	Claude3.5Sonnet	Conciseness of Expression	1	1	3.83578
10.1021_cr300096b	1	Claude3.5Sonnet	Claude3.5Sonnet	Multi-angle Analysis of Problems	0.516856	[0.41 0.63]	78.3784				10.1002_advs.202207756	4	Claude3.5Sonnet	Claude3.5Sonnet	Conciseness of Expression	1	2	2.73389
10.1021_cr300096b	1	Claude3.5Sonnet	Claude3.5Sonnet	Identification and Discussion of Research Limitations	0.605235	[0.5 0.71]	63.1579				10.1002_advs.202207756	4	Claude3.5Sonnet	Claude3.5Sonnet	Conciseness of Expression	1	3	2.54488
10.1021_cr300096b	2	Claude3.5Sonnet	Claude3.5Sonnet	Topic Relevance	0.674368	[0.52 0.79]	76.2963				10.1002_advs.202207756	4	Claude3.5Sonnet	Claude3.5Sonnet	Conciseness of Expression	1	4	2.9614
10.1021_cr300096b	2	Claude3.5Sonnet	Claude3.5Sonnet	Comprehensiveness of Information	0.697374	[0.56 0.8 ]	77.5758				10.1002_advs.202207756	4	Claude3.5Sonnet	Claude3.5Sonnet	Conciseness of Expression	1	5	2.47488
10.1021_cr300096b	2	Claude3.5Sonnet	Claude3.5Sonnet	Accuracy of Information	0.721922	[0.62 0.81]	72				10.1002_advs.202207756	4	Claude3.5Sonnet	Claude3.5Sonnet	Conciseness of Expression	1	6	2.88621
10.1021_cr300096b	2	Claude3.5Sonnet	Claude3.5Sonnet	Innovativeness of Viewpoints	0.843307	[0.79 0.89]	87.8205				10.1002_advs.202207756	4	Claude3.5Sonnet	Claude3.5Sonnet	Conciseness of Expression	1	7	2.02797
10.1021_cr300096b	2	Claude3.5Sonnet	Claude3.5Sonnet	Integration of Interdisciplinary Perspectives	0.786436	[0.71 0.85]	63.8889				10.1002_advs.202207756	4	Claude3.5Sonnet	Claude3.5Sonnet	Conciseness of Expression	1	8	2.74564
10.1021_cr300096b	2	Claude3.5Sonnet	Claude3.5Sonnet	Clarity of Logical Structure	0.72893	[0.52 0.85]	84.0764				10.1002_advs.202207756	4	Claude3.5Sonnet	Claude3.5Sonnet	Conciseness of Expression	1	9	0
10.1021_cr300096b	2	Claude3.5Sonnet	Claude3.5Sonnet	Reasonableness of Chapter Arrangement	0.704413	[0.53 0.82]	83.0303				10.1002_advs.202207756	4	Claude3.5Sonnet	Claude3.5Sonnet	Conciseness of Expression	1	10	10
10.1021_cr300096b	2	Claude3.5Sonnet	Claude3.5Sonnet	Quality of Introduction and Conclusion	0.896963	[0.86 0.93]	79.2453				10.1002_advs.202207756	4	Claude3.5Sonnet	Claude3.5Sonnet	Critical Analysis of Existing Research	1	0	7.66294
10.1021_cr300096b	2	Claude3.5Sonnet	Claude3.5Sonnet	Accuracy and Completeness of Citations	0.907415	[0.86 0.94]	77.7778				10.1002_advs.202207756	4	Claude3.5Sonnet	Claude3.5Sonnet	Critical Analysis of Existing Research	1	1	9.66391
10.1021_cr300096b	2	Claude3.5Sonnet	Claude3.5Sonnet	Timeliness and Relevance of References	0.839956	[0.78 0.89]	57.1429				10.1002_advs.202207756	4	Claude3.5Sonnet	Claude3.5Sonnet	Critical Analysis of Existing Research	1	2	8.25081
10.1021_cr300096b	2	Claude3.5Sonnet	Claude3.5Sonnet	Avoidance of Plagiarism and Appropriate Citation	0.860969	[0.81 0.91]	33.3333				10.1002_advs.202207756	4	Claude3.5Sonnet	Claude3.5Sonnet	Critical Analysis of Existing Research	1	3	9.40659
10.1021_cr300096b	2	Claude3.5Sonnet	Claude3.5Sonnet	Critical Analysis of Existing Research	0.867615	[0.82 0.91]	74.2138				10.1002_advs.202207756	4	Claude3.5Sonnet	Claude3.5Sonnet	Critical Analysis of Existing Research	1	4	9.07422
10.1021_cr300096b	2	Claude3.5Sonnet	Claude3.5Sonnet	Proposal of New Research Directions or Questions	0.922136	[0.89 0.95]	85				10.1002_advs.202207756	4	Claude3.5Sonnet	Claude3.5Sonnet	Critical Analysis of Existing Research	1	5	9.58572
10.1021_cr300096b	2	Claude3.5Sonnet	Claude3.5Sonnet	Potential Contribution to the Field	0.79419	[0.71 0.86]	77.3585				10.1002_advs.202207756	4	Claude3.5Sonnet	Claude3.5Sonnet	Critical Analysis of Existing Research	1	6	9.3158
10.1021_cr300096b	2	Claude3.5Sonnet	Claude3.5Sonnet	Clarity of Research Method Description	0.650611	[0.47 0.78]	83.9744				10.1002_advs.202207756	4	Claude3.5Sonnet	Claude3.5Sonnet	Critical Analysis of Existing Research	1	7	9.19748
10.1021_cr300096b	2	Claude3.5Sonnet	Claude3.5Sonnet	Rationality of Method Selection	0.745453	[0.66 0.82]	76.9231				10.1002_advs.202207756	4	Claude3.5Sonnet	Claude3.5Sonnet	Critical Analysis of Existing Research	1	8	9.40499
10.1021_cr300096b	2	Claude3.5Sonnet	Claude3.5Sonnet	Rigor of Research Design	0.70656	[0.61 0.79]	86.4				10.1002_advs.202207756	4	Claude3.5Sonnet	Claude3.5Sonnet	Critical Analysis of Existing Research	1	9	10
10.1021_cr300096b	2	Claude3.5Sonnet	Claude3.5Sonnet	Inclusion of Latest Research Results	0.81411	[0.74 0.87]	65.4545				10.1002_advs.202207756	4	Claude3.5Sonnet	Claude3.5Sonnet	Critical Analysis of Existing Research	1	10	0
10.1021_cr300096b	2	Claude3.5Sonnet	Claude3.5Sonnet	Reflection of Current Research Hotspots	0.665185	[0.57 0.76]	76.2238				10.1002_advs.202207756	4	Claude3.5Sonnet	Claude3.5Sonnet	Feasibility of Proposed Suggestions	1	0	9.81713
10.1021_cr300096b	2	Claude3.5Sonnet	Claude3.5Sonnet	Fluency of Language Expression	0.553618	[0.39 0.69]	92.7273				10.1002_advs.202207756	4	Claude3.5Sonnet	Claude3.5Sonnet	Feasibility of Proposed Suggestions	1	1	9.98567
10.1021_cr300096b	2	Claude3.5Sonnet	Claude3.5Sonnet	Appropriateness of Professional Terminology Use	0.44299	[0.33 0.57]	77.027				10.1002_advs.202207756	4	Claude3.5Sonnet	Claude3.5Sonnet	Feasibility of Proposed Suggestions	1	2	9.82367
10.1021_cr300096b	2	Claude3.5Sonnet	Claude3.5Sonnet	Conciseness of Expression	0.598356	[0.46 0.72]	86.6667				10.1002_advs.202207756	4	Claude3.5Sonnet	Claude3.5Sonnet	Feasibility of Proposed Suggestions	1	3	10
10.1021_cr300096b	2	Claude3.5Sonnet	Claude3.5Sonnet	Practical Application Potential of Research Results	0.75902	[0.67 0.84]	73.6111				10.1002_advs.202207756	4	Claude3.5Sonnet	Claude3.5Sonnet	Feasibility of Proposed Suggestions	1	4	9.91373
10.1021_cr300096b	2	Claude3.5Sonnet	Claude3.5Sonnet	Feasibility of Proposed Suggestions	0.820855	[0.76 0.88]	76.9697				10.1002_advs.202207756	4	Claude3.5Sonnet	Claude3.5Sonnet	Feasibility of Proposed Suggestions	1	5	9.95307
10.1021_cr300096b	2	Claude3.5Sonnet	Claude3.5Sonnet	Logic of Argumentation	0.805184	[0.72 0.87]	84.0764				10.1002_advs.202207756	4	Claude3.5Sonnet	Claude3.5Sonnet	Feasibility of Proposed Suggestions	1	6	9.93573
10.1021_cr300096b	2	Claude3.5Sonnet	Claude3.5Sonnet	Multi-angle Analysis of Problems	0.766919	[0.69 0.84]	73.3333				10.1002_advs.202207756	4	Claude3.5Sonnet	Claude3.5Sonnet	Feasibility of Proposed Suggestions	1	7	9.92366
10.1021_cr300096b	2	Claude3.5Sonnet	Claude3.5Sonnet	Identification and Discussion of Research Limitations	0.681345	[0.59 0.77]	61.0169				10.1002_advs.202207756	4	Claude3.5Sonnet	Claude3.5Sonnet	Feasibility of Proposed Suggestions	1	8	9.88537
10.1021_cr300096b	3	Claude3.5Sonnet	Claude3.5Sonnet	Topic Relevance	0.547904	[0.4 0.68]	77.5862				10.1002_advs.202207756	4	Claude3.5Sonnet	Claude3.5Sonnet	Feasibility of Proposed Suggestions	1	9	9.93494
10.1021_cr300096b	3	Claude3.5Sonnet	Claude3.5Sonnet	Comprehensiveness of Information	0.719133	[0.53 0.84]	72.7273				10.1002_advs.202207756	4	Claude3.5Sonnet	Claude3.5Sonnet	Feasibility of Proposed Suggestions	1	10	0
10.1021_cr300096b	3	Claude3.5Sonnet	Claude3.5Sonnet	Accuracy of Information	0.644437	[0.52 0.75]	74.1573				10.1002_advs.202207756	4	Claude3.5Sonnet	Claude3.5Sonnet	Fluency of Language Expression	1	0	1.63726
10.1021_cr300096b	3	Claude3.5Sonnet	Claude3.5Sonnet	Innovativeness of Viewpoints	0.828202	[0.77 0.88]	71.6216				10.1002_advs.202207756	4	Claude3.5Sonnet	Claude3.5Sonnet	Fluency of Language Expression	1	1	6.46809
10.1021_cr300096b	3	Claude3.5Sonnet	Claude3.5Sonnet	Integration of Interdisciplinary Perspectives	0.40903	[0.3 0.54]	78.6207				10.1002_advs.202207756	4	Claude3.5Sonnet	Claude3.5Sonnet	Fluency of Language Expression	1	2	2.1663
10.1021_cr300096b	3	Claude3.5Sonnet	Claude3.5Sonnet	Clarity of Logical Structure	0.478101	[0.31 0.63]	79.4872				10.1002_advs.202207756	4	Claude3.5Sonnet	Claude3.5Sonnet	Fluency of Language Expression	1	3	4.03174
10.1021_cr300096b	3	Claude3.5Sonnet	Claude3.5Sonnet	Reasonableness of Chapter Arrangement	0.46268	[0.3 0.62]	78.7879				10.1002_advs.202207756	4	Claude3.5Sonnet	Claude3.5Sonnet	Fluency of Language Expression	1	4	3.57322
10.1021_cr300096b	3	Claude3.5Sonnet	Claude3.5Sonnet	Quality of Introduction and Conclusion	0.771551	[0.69 0.85]	75.7576				10.1002_advs.202207756	4	Claude3.5Sonnet	Claude3.5Sonnet	Fluency of Language Expression	1	5	5.06721
10.1021_cr300096b	3	Claude3.5Sonnet	Claude3.5Sonnet	Accuracy and Completeness of Citations	0.875261	[0.81 0.92]	75.3333				10.1002_advs.202207756	4	Claude3.5Sonnet	Claude3.5Sonnet	Fluency of Language Expression	1	6	5.55827
10.1021_cr300096b	3	Claude3.5Sonnet	Claude3.5Sonnet	Timeliness and Relevance of References	0.814659	[0.74 0.88]	74.7126				10.1002_advs.202207756	4	Claude3.5Sonnet	Claude3.5Sonnet	Fluency of Language Expression	1	7	4.03336
10.1021_cr300096b	3	Claude3.5Sonnet	Claude3.5Sonnet	Avoidance of Plagiarism and Appropriate Citation	0.840594	[0.78 0.89]	54.1667				10.1002_advs.202207756	4	Claude3.5Sonnet	Claude3.5Sonnet	Fluency of Language Expression	1	8	3.34871
10.1021_cr300096b	3	Claude3.5Sonnet	Claude3.5Sonnet	Critical Analysis of Existing Research	0.606732	[0.49 0.72]	76.3636				10.1002_advs.202207756	4	Claude3.5Sonnet	Claude3.5Sonnet	Fluency of Language Expression	1	9	0
10.1021_cr300096b	3	Claude3.5Sonnet	Claude3.5Sonnet	Proposal of New Research Directions or Questions	0.902834	[0.86 0.94]	71.5152				10.1002_advs.202207756	4	Claude3.5Sonnet	Claude3.5Sonnet	Fluency of Language Expression	1	10	10
10.1021_cr300096b	3	Claude3.5Sonnet	Claude3.5Sonnet	Potential Contribution to the Field	0.606043	[0.49 0.72]	73.1034				10.1002_advs.202207756	4	Claude3.5Sonnet	Claude3.5Sonnet	Identification and Discussion of Research Limitations	1	0	9.66335
10.1021_cr300096b	3	Claude3.5Sonnet	Claude3.5Sonnet	Clarity of Research Method Description	0.670011	[0.5 0.79]	76.9231				10.1002_advs.202207756	4	Claude3.5Sonnet	Claude3.5Sonnet	Identification and Discussion of Research Limitations	1	1	9.82348
10.1021_cr300096b	3	Claude3.5Sonnet	Claude3.5Sonnet	Rationality of Method Selection	0.355669	[0.25 0.48]	77.1429				10.1002_advs.202207756	4	Claude3.5Sonnet	Claude3.5Sonnet	Identification and Discussion of Research Limitations	1	2	9.64258
10.1021_cr300096b	3	Claude3.5Sonnet	Claude3.5Sonnet	Rigor of Research Design	0.58721	[0.48 0.7 ]	67.2131				10.1002_advs.202207756	4	Claude3.5Sonnet	Claude3.5Sonnet	Identification and Discussion of Research Limitations	1	3	9.80921
10.1021_cr300096b	3	Claude3.5Sonnet	Claude3.5Sonnet	Inclusion of Latest Research Results	0.774669	[0.69 0.85]	74.4966				10.1002_advs.202207756	4	Claude3.5Sonnet	Claude3.5Sonnet	Identification and Discussion of Research Limitations	1	4	9.71905
10.1021_cr300096b	3	Claude3.5Sonnet	Claude3.5Sonnet	Reflection of Current Research Hotspots	0.713786	[0.61 0.8 ]	76.2821				10.1002_advs.202207756	4	Claude3.5Sonnet	Claude3.5Sonnet	Identification and Discussion of Research Limitations	1	5	9.76653
10.1021_cr300096b	3	Claude3.5Sonnet	Claude3.5Sonnet	Fluency of Language Expression	0.407732	[0.3 0.53]	77.2358				10.1002_advs.202207756	4	Claude3.5Sonnet	Claude3.5Sonnet	Identification and Discussion of Research Limitations	1	6	9.75159
10.1021_cr300096b	3	Claude3.5Sonnet	Claude3.5Sonnet	Appropriateness of Professional Terminology Use	0.634354	[0.53 0.74]	59.6491				10.1002_advs.202207756	4	Claude3.5Sonnet	Claude3.5Sonnet	Identification and Discussion of Research Limitations	1	7	9.72336
10.1021_cr300096b	3	Claude3.5Sonnet	Claude3.5Sonnet	Conciseness of Expression	0.657465	[0.55 0.76]	84.6154				10.1002_advs.202207756	4	Claude3.5Sonnet	Claude3.5Sonnet	Identification and Discussion of Research Limitations	1	8	9.72432
10.1021_cr300096b	3	Claude3.5Sonnet	Claude3.5Sonnet	Practical Application Potential of Research Results	0.45225	[0.32 0.59]	83.0882				10.1002_advs.202207756	4	Claude3.5Sonnet	Claude3.5Sonnet	Identification and Discussion of Research Limitations	1	9	10
10.1021_cr300096b	3	Claude3.5Sonnet	Claude3.5Sonnet	Feasibility of Proposed Suggestions	0.792282	[0.72 0.86]	72.7891				10.1002_advs.202207756	4	Claude3.5Sonnet	Claude3.5Sonnet	Identification and Discussion of Research Limitations	1	10	0
10.1021_cr300096b	3	Claude3.5Sonnet	Claude3.5Sonnet	Logic of Argumentation	0.54263	[0.4 0.67]	76.7606				10.1002_advs.202207756	4	Claude3.5Sonnet	Claude3.5Sonnet	Inclusion of Latest Research Results	1	0	9.80016
10.1021_cr300096b	3	Claude3.5Sonnet	Claude3.5Sonnet	Multi-angle Analysis of Problems	0.413655	[0.29 0.55]	81.8182				10.1002_advs.202207756	4	Claude3.5Sonnet	Claude3.5Sonnet	Inclusion of Latest Research Results	1	1	9.87469
10.1021_cr300096b	3	Claude3.5Sonnet	Claude3.5Sonnet	Identification and Discussion of Research Limitations	0.692793	[0.6 0.78]	75.6303				10.1002_advs.202207756	4	Claude3.5Sonnet	Claude3.5Sonnet	Inclusion of Latest Research Results	1	2	9.78765
10.1021_cr300096b	4	Claude3.5Sonnet	Claude3.5Sonnet	Topic Relevance	0.548007	[0.45 0.66]	73.125				10.1002_advs.202207756	4	Claude3.5Sonnet	Claude3.5Sonnet	Inclusion of Latest Research Results	1	3	9.89497
10.1021_cr300096b	4	Claude3.5Sonnet	Claude3.5Sonnet	Comprehensiveness of Information	0.791903	[0.72 0.86]	72.7273				10.1002_advs.202207756	4	Claude3.5Sonnet	Claude3.5Sonnet	Inclusion of Latest Research Results	1	4	9.87436
10.1021_cr300096b	4	Claude3.5Sonnet	Claude3.5Sonnet	Accuracy of Information	0.70607	[0.61 0.79]	64.4444				10.1002_advs.202207756	4	Claude3.5Sonnet	Claude3.5Sonnet	Inclusion of Latest Research Results	1	5	9.8927
10.1021_cr300096b	4	Claude3.5Sonnet	Claude3.5Sonnet	Innovativeness of Viewpoints	0.781007	[0.7 0.85]	86.0606				10.1002_advs.202207756	4	Claude3.5Sonnet	Claude3.5Sonnet	Inclusion of Latest Research Results	1	6	9.85835
10.1021_cr300096b	4	Claude3.5Sonnet	Claude3.5Sonnet	Integration of Interdisciplinary Perspectives	0.73285	[0.65 0.81]	68.8679				10.1002_advs.202207756	4	Claude3.5Sonnet	Claude3.5Sonnet	Inclusion of Latest Research Results	1	7	9.86078
10.1021_cr300096b	4	Claude3.5Sonnet	Claude3.5Sonnet	Clarity of Logical Structure	0.367686	[0.24 0.51]	91.5152				10.1002_advs.202207756	4	Claude3.5Sonnet	Claude3.5Sonnet	Inclusion of Latest Research Results	1	8	9.86694
10.1021_cr300096b	4	Claude3.5Sonnet	Claude3.5Sonnet	Reasonableness of Chapter Arrangement	0.560733	[0.43 0.69]	83.75				10.1002_advs.202207756	4	Claude3.5Sonnet	Claude3.5Sonnet	Inclusion of Latest Research Results	1	9	10
10.1021_cr300096b	4	Claude3.5Sonnet	Claude3.5Sonnet	Quality of Introduction and Conclusion	0.750752	[0.67 0.82]	70.303				10.1002_advs.202207756	4	Claude3.5Sonnet	Claude3.5Sonnet	Inclusion of Latest Research Results	1	10	0
10.1021_cr300096b	4	Claude3.5Sonnet	Claude3.5Sonnet	Accuracy and Completeness of Citations	0.866388	[0.81 0.91]	57.377				10.1002_advs.202207756	4	Claude3.5Sonnet	Claude3.5Sonnet	Innovativeness of Viewpoints	1	0	8.00382
10.1021_cr300096b	4	Claude3.5Sonnet	Claude3.5Sonnet	Timeliness and Relevance of References	0.845639	[0.79 0.9 ]	50				10.1002_advs.202207756	4	Claude3.5Sonnet	Claude3.5Sonnet	Innovativeness of Viewpoints	1	1	9.88652
10.1021_cr300096b	4	Claude3.5Sonnet	Claude3.5Sonnet	Avoidance of Plagiarism and Appropriate Citation	0.815627	[0.75 0.87]	30.4348				10.1002_advs.202207756	4	Claude3.5Sonnet	Claude3.5Sonnet	Innovativeness of Viewpoints	1	2	8.8963
10.1021_cr300096b	4	Claude3.5Sonnet	Claude3.5Sonnet	Critical Analysis of Existing Research	0.796073	[0.72 0.86]	90.9091				10.1002_advs.202207756	4	Claude3.5Sonnet	Claude3.5Sonnet	Innovativeness of Viewpoints	1	3	9.85702
10.1021_cr300096b	4	Claude3.5Sonnet	Claude3.5Sonnet	Proposal of New Research Directions or Questions	0.905316	[0.87 0.94]	82.4242				10.1002_advs.202207756	4	Claude3.5Sonnet	Claude3.5Sonnet	Innovativeness of Viewpoints	1	4	9.5017
10.1021_cr300096b	4	Claude3.5Sonnet	Claude3.5Sonnet	Potential Contribution to the Field	0.777647	[0.7 0.84]	75				10.1002_advs.202207756	4	Claude3.5Sonnet	Claude3.5Sonnet	Innovativeness of Viewpoints	1	5	9.90257
10.1021_cr300096b	4	Claude3.5Sonnet	Claude3.5Sonnet	Clarity of Research Method Description	0.761533	[0.65 0.84]	73.3333				10.1002_advs.202207756	4	Claude3.5Sonnet	Claude3.5Sonnet	Innovativeness of Viewpoints	1	6	9.62144
10.1021_cr300096b	4	Claude3.5Sonnet	Claude3.5Sonnet	Rationality of Method Selection	0.366869	[0.27 0.49]	43.75				10.1002_advs.202207756	4	Claude3.5Sonnet	Claude3.5Sonnet	Innovativeness of Viewpoints	1	7	9.70243
10.1021_cr300096b	4	Claude3.5Sonnet	Claude3.5Sonnet	Rigor of Research Design	0.613227	[0.52 0.71]	65.1163				10.1002_advs.202207756	4	Claude3.5Sonnet	Claude3.5Sonnet	Innovativeness of Viewpoints	1	8	9.67741
10.1021_cr300096b	4	Claude3.5Sonnet	Claude3.5Sonnet	Inclusion of Latest Research Results	0.824187	[0.76 0.88]	64.3678				10.1002_advs.202207756	4	Claude3.5Sonnet	Claude3.5Sonnet	Innovativeness of Viewpoints	1	9	10
10.1021_cr300096b	4	Claude3.5Sonnet	Claude3.5Sonnet	Reflection of Current Research Hotspots	0.667646	[0.58 0.76]	76.2821				10.1002_advs.202207756	4	Claude3.5Sonnet	Claude3.5Sonnet	Innovativeness of Viewpoints	1	10	0
10.1021_cr300096b	4	Claude3.5Sonnet	Claude3.5Sonnet	Fluency of Language Expression	0.247727	[0.14 0.38]	81.6794				10.1002_advs.202207756	4	Claude3.5Sonnet	Claude3.5Sonnet	Integration of Interdisciplinary Perspectives	1	0	7.62427
10.1021_cr300096b	4	Claude3.5Sonnet	Claude3.5Sonnet	Appropriateness of Professional Terminology Use	0.541586	[0.44 0.65]	34.2857				10.1002_advs.202207756	4	Claude3.5Sonnet	Claude3.5Sonnet	Integration of Interdisciplinary Perspectives	1	1	9.29434
10.1021_cr300096b	4	Claude3.5Sonnet	Claude3.5Sonnet	Conciseness of Expression	0.584786	[0.43 0.72]	90.9091				10.1002_advs.202207756	4	Claude3.5Sonnet	Claude3.5Sonnet	Integration of Interdisciplinary Perspectives	1	2	7.87393
10.1021_cr300096b	4	Claude3.5Sonnet	Claude3.5Sonnet	Practical Application Potential of Research Results	0.534175	[0.43 0.65]	75				10.1002_advs.202207756	4	Claude3.5Sonnet	Claude3.5Sonnet	Integration of Interdisciplinary Perspectives	1	3	9.26408
10.1021_cr300096b	4	Claude3.5Sonnet	Claude3.5Sonnet	Feasibility of Proposed Suggestions	0.848363	[0.79 0.9 ]	80.6061				10.1002_advs.202207756	4	Claude3.5Sonnet	Claude3.5Sonnet	Integration of Interdisciplinary Perspectives	1	4	8.63373
10.1021_cr300096b	4	Claude3.5Sonnet	Claude3.5Sonnet	Logic of Argumentation	0.703333	[0.6 0.8]	78.9809				10.1002_advs.202207756	4	Claude3.5Sonnet	Claude3.5Sonnet	Integration of Interdisciplinary Perspectives	1	5	9.30872
10.1021_cr300096b	4	Claude3.5Sonnet	Claude3.5Sonnet	Multi-angle Analysis of Problems	0.665334	[0.57 0.76]	86.0927				10.1002_advs.202207756	4	Claude3.5Sonnet	Claude3.5Sonnet	Integration of Interdisciplinary Perspectives	1	6	8.8932
10.1021_cr300096b	4	Claude3.5Sonnet	Claude3.5Sonnet	Identification and Discussion of Research Limitations	0.838808	[0.77 0.89]	85.4015				10.1002_advs.202207756	4	Claude3.5Sonnet	Claude3.5Sonnet	Integration of Interdisciplinary Perspectives	1	7	8.79206
10.1021_cr300096b	5	Claude3.5Sonnet	Claude3.5Sonnet	Topic Relevance	0.360607	[0.22 0.51]	82.4242				10.1002_advs.202207756	4	Claude3.5Sonnet	Claude3.5Sonnet	Integration of Interdisciplinary Perspectives	1	8	8.84964
10.1021_cr300096b	5	Claude3.5Sonnet	Claude3.5Sonnet	Comprehensiveness of Information	0.755873	[0.62 0.85]	77.5758				10.1002_advs.202207756	4	Claude3.5Sonnet	Claude3.5Sonnet	Integration of Interdisciplinary Perspectives	1	9	10
10.1021_cr300096b	5	Claude3.5Sonnet	Claude3.5Sonnet	Accuracy of Information	0.833288	[0.77 0.89]	67.3077				10.1002_advs.202207756	4	Claude3.5Sonnet	Claude3.5Sonnet	Integration of Interdisciplinary Perspectives	1	10	0
10.1021_cr300096b	5	Claude3.5Sonnet	Claude3.5Sonnet	Innovativeness of Viewpoints	0.81408	[0.74 0.87]	72.7273				10.1002_advs.202207756	4	Claude3.5Sonnet	Claude3.5Sonnet	Logic of Argumentation	1	0	9.33875
10.1021_cr300096b	5	Claude3.5Sonnet	Claude3.5Sonnet	Integration of Interdisciplinary Perspectives	0.748842	[0.66 0.83]	75.4098				10.1002_advs.202207756	4	Claude3.5Sonnet	Claude3.5Sonnet	Logic of Argumentation	1	1	9.86783
10.1021_cr300096b	5	Claude3.5Sonnet	Claude3.5Sonnet	Clarity of Logical Structure	0.545002	[0.36 0.7 ]	84.2424				10.1002_advs.202207756	4	Claude3.5Sonnet	Claude3.5Sonnet	Logic of Argumentation	1	2	9.46054
10.1021_cr300096b	5	Claude3.5Sonnet	Claude3.5Sonnet	Reasonableness of Chapter Arrangement	0.619845	[0.47 0.74]	83.9744				10.1002_advs.202207756	4	Claude3.5Sonnet	Claude3.5Sonnet	Logic of Argumentation	1	3	9.74249
10.1021_cr300096b	5	Claude3.5Sonnet	Claude3.5Sonnet	Quality of Introduction and Conclusion	0.66945	[0.56 0.77]	76.3636				10.1002_advs.202207756	4	Claude3.5Sonnet	Claude3.5Sonnet	Logic of Argumentation	1	4	9.75556
10.1021_cr300096b	5	Claude3.5Sonnet	Claude3.5Sonnet	Accuracy and Completeness of Citations	0.936069	[0.91 0.96]	77.8481				10.1002_advs.202207756	4	Claude3.5Sonnet	Claude3.5Sonnet	Logic of Argumentation	1	5	9.80017
10.1021_cr300096b	5	Claude3.5Sonnet	Claude3.5Sonnet	Timeliness and Relevance of References	0.900231	[0.86 0.93]	72.5				10.1002_advs.202207756	4	Claude3.5Sonnet	Claude3.5Sonnet	Logic of Argumentation	1	6	9.68383
10.1021_cr300096b	5	Claude3.5Sonnet	Claude3.5Sonnet	Avoidance of Plagiarism and Appropriate Citation	0.87318	[0.83 0.91]	26.6667				10.1002_advs.202207756	4	Claude3.5Sonnet	Claude3.5Sonnet	Logic of Argumentation	1	7	9.78656
10.1021_cr300096b	5	Claude3.5Sonnet	Claude3.5Sonnet	Critical Analysis of Existing Research	0.761646	[0.66 0.84]	76.9697				10.1002_advs.202207756	4	Claude3.5Sonnet	Claude3.5Sonnet	Logic of Argumentation	1	8	9.76406
10.1021_cr300096b	5	Claude3.5Sonnet	Claude3.5Sonnet	Proposal of New Research Directions or Questions	0.922197	[0.89 0.95]	73.9394				10.1002_advs.202207756	4	Claude3.5Sonnet	Claude3.5Sonnet	Logic of Argumentation	1	9	10
10.1021_cr300096b	5	Claude3.5Sonnet	Claude3.5Sonnet	Potential Contribution to the Field	0.759813	[0.63 0.85]	74.1259				10.1002_advs.202207756	4	Claude3.5Sonnet	Claude3.5Sonnet	Logic of Argumentation	1	10	0
10.1021_cr300096b	5	Claude3.5Sonnet	Claude3.5Sonnet	Clarity of Research Method Description	0.80607	[0.74 0.87]	38.2353				10.1002_advs.202207756	4	Claude3.5Sonnet	Claude3.5Sonnet	Multi-angle Analysis of Problems	1	0	7.52938
10.1021_cr300096b	5	Claude3.5Sonnet	Claude3.5Sonnet	Rationality of Method Selection	0.731254	[0.65 0.81]	29.0323				10.1002_advs.202207756	4	Claude3.5Sonnet	Claude3.5Sonnet	Multi-angle Analysis of Problems	1	1	9.64099
10.1021_cr300096b	5	Claude3.5Sonnet	Claude3.5Sonnet	Rigor of Research Design	0.724714	[0.64 0.8 ]	54.386				10.1002_advs.202207756	4	Claude3.5Sonnet	Claude3.5Sonnet	Multi-angle Analysis of Problems	1	2	8.42864
10.1021_cr300096b	5	Claude3.5Sonnet	Claude3.5Sonnet	Inclusion of Latest Research Results	0.864348	[0.8 0.91]	87.1795				10.1002_advs.202207756	4	Claude3.5Sonnet	Claude3.5Sonnet	Multi-angle Analysis of Problems	1	3	9.48563
10.1021_cr300096b	5	Claude3.5Sonnet	Claude3.5Sonnet	Reflection of Current Research Hotspots	0.623077	[0.45 0.75]	77.6398				10.1002_advs.202207756	4	Claude3.5Sonnet	Claude3.5Sonnet	Multi-angle Analysis of Problems	1	4	8.86954
10.1021_cr300096b	5	Claude3.5Sonnet	Claude3.5Sonnet	Fluency of Language Expression	0.520571	[0.38 0.65]	90.303				10.1002_advs.202207756	4	Claude3.5Sonnet	Claude3.5Sonnet	Multi-angle Analysis of Problems	1	5	9.62611
10.1021_cr300096b	5	Claude3.5Sonnet	Claude3.5Sonnet	Appropriateness of Professional Terminology Use	0.682722	[0.59 0.77]	60.6061				10.1002_advs.202207756	4	Claude3.5Sonnet	Claude3.5Sonnet	Multi-angle Analysis of Problems	1	6	9.3739
10.1021_cr300096b	5	Claude3.5Sonnet	Claude3.5Sonnet	Conciseness of Expression	0.427695	[0.3 0.56]	90.9091				10.1002_advs.202207756	4	Claude3.5Sonnet	Claude3.5Sonnet	Multi-angle Analysis of Problems	1	7	9.21118
10.1021_cr300096b	5	Claude3.5Sonnet	Claude3.5Sonnet	Practical Application Potential of Research Results	0.780416	[0.67 0.86]	77.707				10.1002_advs.202207756	4	Claude3.5Sonnet	Claude3.5Sonnet	Multi-angle Analysis of Problems	1	8	9.17453
10.1021_cr300096b	5	Claude3.5Sonnet	Claude3.5Sonnet	Feasibility of Proposed Suggestions	0.818873	[0.75 0.88]	76.3636				10.1002_advs.202207756	4	Claude3.5Sonnet	Claude3.5Sonnet	Multi-angle Analysis of Problems	1	9	10
10.1021_cr300096b	5	Claude3.5Sonnet	Claude3.5Sonnet	Logic of Argumentation	0.58939	[0.42 0.73]	89.0909				10.1002_advs.202207756	4	Claude3.5Sonnet	Claude3.5Sonnet	Multi-angle Analysis of Problems	1	10	0
10.1021_cr300096b	5	Claude3.5Sonnet	Claude3.5Sonnet	Multi-angle Analysis of Problems	0.787051	[0.69 0.86]	78.1818				10.1002_advs.202207756	4	Claude3.5Sonnet	Claude3.5Sonnet	Potential Contribution to the Field	1	0	9.01118
10.1021_cr300096b	5	Claude3.5Sonnet	Claude3.5Sonnet	Identification and Discussion of Research Limitations	0.554079	[0.45 0.66]	54				10.1002_advs.202207756	4	Claude3.5Sonnet	Claude3.5Sonnet	Potential Contribution to the Field	1	1	9.79605
10.1021_cr300096b	6	Claude3.5Sonnet	Claude3.5Sonnet	Topic Relevance	0.613117	[0.52 0.71]	72.3684				10.1002_advs.202207756	4	Claude3.5Sonnet	Claude3.5Sonnet	Potential Contribution to the Field	1	2	9.30396
10.1021_cr300096b	6	Claude3.5Sonnet	Claude3.5Sonnet	Comprehensiveness of Information	0.838577	[0.78 0.89]	72.7273				10.1002_advs.202207756	4	Claude3.5Sonnet	Claude3.5Sonnet	Potential Contribution to the Field	1	3	9.75471
10.1021_cr300096b	6	Claude3.5Sonnet	Claude3.5Sonnet	Accuracy of Information	0.748989	[0.67 0.82]	69.2308				10.1002_advs.202207756	4	Claude3.5Sonnet	Claude3.5Sonnet	Potential Contribution to the Field	1	4	9.59632
10.1021_cr300096b	6	Claude3.5Sonnet	Claude3.5Sonnet	Innovativeness of Viewpoints	0.84918	[0.79 0.9 ]	81.2121				10.1002_advs.202207756	4	Claude3.5Sonnet	Claude3.5Sonnet	Potential Contribution to the Field	1	5	9.80466
10.1021_cr300096b	6	Claude3.5Sonnet	Claude3.5Sonnet	Integration of Interdisciplinary Perspectives	0.699554	[0.61 0.78]	58.427				10.1002_advs.202207756	4	Claude3.5Sonnet	Claude3.5Sonnet	Potential Contribution to the Field	1	6	9.65044
10.1021_cr300096b	6	Claude3.5Sonnet	Claude3.5Sonnet	Clarity of Logical Structure	0.592163	[0.42 0.73]	89.697				10.1002_advs.202207756	4	Claude3.5Sonnet	Claude3.5Sonnet	Potential Contribution to the Field	1	7	9.689
10.1021_cr300096b	6	Claude3.5Sonnet	Claude3.5Sonnet	Reasonableness of Chapter Arrangement	0.561334	[0.44 0.68]	89.0909				10.1002_advs.202207756	4	Claude3.5Sonnet	Claude3.5Sonnet	Potential Contribution to the Field	1	8	9.6721
10.1021_cr300096b	6	Claude3.5Sonnet	Claude3.5Sonnet	Quality of Introduction and Conclusion	0.795945	[0.72 0.86]	80.8917				10.1002_advs.202207756	4	Claude3.5Sonnet	Claude3.5Sonnet	Potential Contribution to the Field	1	9	10
10.1021_cr300096b	6	Claude3.5Sonnet	Claude3.5Sonnet	Accuracy and Completeness of Citations	0.842446	[0.78 0.9 ]	76.6917				10.1002_advs.202207756	4	Claude3.5Sonnet	Claude3.5Sonnet	Potential Contribution to the Field	1	10	0
10.1021_cr300096b	6	Claude3.5Sonnet	Claude3.5Sonnet	Timeliness and Relevance of References	0.734336	[0.65 0.81]	51.4286				10.1002_advs.202207756	4	Claude3.5Sonnet	Claude3.5Sonnet	Practical Application Potential of Research Results	1	0	7.95514
10.1021_cr300096b	6	Claude3.5Sonnet	Claude3.5Sonnet	Avoidance of Plagiarism and Appropriate Citation	0.756435	[0.68 0.83]	42.8571				10.1002_advs.202207756	4	Claude3.5Sonnet	Claude3.5Sonnet	Practical Application Potential of Research Results	1	1	9.77402
10.1021_cr300096b	6	Claude3.5Sonnet	Claude3.5Sonnet	Critical Analysis of Existing Research	0.880182	[0.83 0.92]	81.8182				10.1002_advs.202207756	4	Claude3.5Sonnet	Claude3.5Sonnet	Practical Application Potential of Research Results	1	2	8.32506
10.1021_cr300096b	6	Claude3.5Sonnet	Claude3.5Sonnet	Proposal of New Research Directions or Questions	0.898202	[0.86 0.93]	80.6061				10.1002_advs.202207756	4	Claude3.5Sonnet	Claude3.5Sonnet	Practical Application Potential of Research Results	1	3	9.59372
10.1021_cr300096b	6	Claude3.5Sonnet	Claude3.5Sonnet	Potential Contribution to the Field	0.761918	[0.68 0.83]	68.3824				10.1002_advs.202207756	4	Claude3.5Sonnet	Claude3.5Sonnet	Practical Application Potential of Research Results	1	4	9.12975
10.1021_cr300096b	6	Claude3.5Sonnet	Claude3.5Sonnet	Clarity of Research Method Description	0.584619	[0.45 0.71]	87.8205				10.1002_advs.202207756	4	Claude3.5Sonnet	Claude3.5Sonnet	Practical Application Potential of Research Results	1	5	9.72974
10.1021_cr300096b	6	Claude3.5Sonnet	Claude3.5Sonnet	Rationality of Method Selection	0.728664	[0.64 0.81]	47.0588				10.1002_advs.202207756	4	Claude3.5Sonnet	Claude3.5Sonnet	Practical Application Potential of Research Results	1	6	9.39469
10.1021_cr300096b	6	Claude3.5Sonnet	Claude3.5Sonnet	Rigor of Research Design	0.575098	[0.47 0.68]	65.8228				10.1002_advs.202207756	4	Claude3.5Sonnet	Claude3.5Sonnet	Practical Application Potential of Research Results	1	7	9.17311
10.1021_cr300096b	6	Claude3.5Sonnet	Claude3.5Sonnet	Inclusion of Latest Research Results	0.676588	[0.58 0.77]	58.9286				10.1002_advs.202207756	4	Claude3.5Sonnet	Claude3.5Sonnet	Practical Application Potential of Research Results	1	8	9.32423
10.1021_cr300096b	6	Claude3.5Sonnet	Claude3.5Sonnet	Reflection of Current Research Hotspots	0.592511	[0.49 0.7 ]	82.8025				10.1002_advs.202207756	4	Claude3.5Sonnet	Claude3.5Sonnet	Practical Application Potential of Research Results	1	9	10
10.1021_cr300096b	6	Claude3.5Sonnet	Claude3.5Sonnet	Fluency of Language Expression	0.368919	[0.26 0.5 ]	86.0606				10.1002_advs.202207756	4	Claude3.5Sonnet	Claude3.5Sonnet	Practical Application Potential of Research Results	1	10	0
10.1021_cr300096b	6	Claude3.5Sonnet	Claude3.5Sonnet	Appropriateness of Professional Terminology Use	0.523619	[0.41 0.64]	52				10.1002_advs.202207756	4	Claude3.5Sonnet	Claude3.5Sonnet	Proposal of New Research Directions or Questions	1	0	9.83795
10.1021_cr300096b	6	Claude3.5Sonnet	Claude3.5Sonnet	Conciseness of Expression	0.43585	[0.31 0.57]	88.4848				10.1002_advs.202207756	4	Claude3.5Sonnet	Claude3.5Sonnet	Proposal of New Research Directions or Questions	1	1	9.98528
10.1021_cr300096b	6	Claude3.5Sonnet	Claude3.5Sonnet	Practical Application Potential of Research Results	0.663659	[0.57 0.76]	70.0637				10.1002_advs.202207756	4	Claude3.5Sonnet	Claude3.5Sonnet	Proposal of New Research Directions or Questions	1	2	9.86967
10.1021_cr300096b	6	Claude3.5Sonnet	Claude3.5Sonnet	Feasibility of Proposed Suggestions	0.876015	[0.83 0.92]	80.1242				10.1002_advs.202207756	4	Claude3.5Sonnet	Claude3.5Sonnet	Proposal of New Research Directions or Questions	1	3	10
10.1021_cr300096b	6	Claude3.5Sonnet	Claude3.5Sonnet	Logic of Argumentation	0.648094	[0.52 0.76]	82.8025				10.1002_advs.202207756	4	Claude3.5Sonnet	Claude3.5Sonnet	Proposal of New Research Directions or Questions	1	4	9.9093
10.1021_cr300096b	6	Claude3.5Sonnet	Claude3.5Sonnet	Multi-angle Analysis of Problems	0.702287	[0.62 0.79]	76.3636				10.1002_advs.202207756	4	Claude3.5Sonnet	Claude3.5Sonnet	Proposal of New Research Directions or Questions	1	5	9.96018
10.1021_cr300096b	6	Claude3.5Sonnet	Claude3.5Sonnet	Identification and Discussion of Research Limitations	0.82165	[0.76 0.88]	80.1418				10.1002_advs.202207756	4	Claude3.5Sonnet	Claude3.5Sonnet	Proposal of New Research Directions or Questions	1	6	9.94938
10.1021_cr300096b	7	Claude3.5Sonnet	Claude3.5Sonnet	Topic Relevance	0.427236	[0.32 0.55]	75				10.1002_advs.202207756	4	Claude3.5Sonnet	Claude3.5Sonnet	Proposal of New Research Directions or Questions	1	7	9.94242
10.1021_cr300096b	7	Claude3.5Sonnet	Claude3.5Sonnet	Comprehensiveness of Information	0.841027	[0.78 0.89]	75.7576				10.1002_advs.202207756	4	Claude3.5Sonnet	Claude3.5Sonnet	Proposal of New Research Directions or Questions	1	8	9.9017
10.1021_cr300096b	7	Claude3.5Sonnet	Claude3.5Sonnet	Accuracy of Information	0.831024	[0.77 0.89]	50.9804				10.1002_advs.202207756	4	Claude3.5Sonnet	Claude3.5Sonnet	Proposal of New Research Directions or Questions	1	9	9.92144
10.1021_cr300096b	7	Claude3.5Sonnet	Claude3.5Sonnet	Innovativeness of Viewpoints	0.80083	[0.73 0.86]	91.0256				10.1002_advs.202207756	4	Claude3.5Sonnet	Claude3.5Sonnet	Proposal of New Research Directions or Questions	1	10	0
10.1021_cr300096b	7	Claude3.5Sonnet	Claude3.5Sonnet	Integration of Interdisciplinary Perspectives	0.53961	[0.44 0.65]	85.8268				10.1002_advs.202207756	4	Claude3.5Sonnet	Claude3.5Sonnet	Quality of Introduction and Conclusion	1	0	6.23438
10.1021_cr300096b	7	Claude3.5Sonnet	Claude3.5Sonnet	Clarity of Logical Structure	0.641369	[0.44 0.78]	81.6456				10.1002_advs.202207756	4	Claude3.5Sonnet	Claude3.5Sonnet	Quality of Introduction and Conclusion	1	1	9.75929
10.1021_cr300096b	7	Claude3.5Sonnet	Claude3.5Sonnet	Reasonableness of Chapter Arrangement	0.647836	[0.48 0.77]	78.5714				10.1002_advs.202207756	4	Claude3.5Sonnet	Claude3.5Sonnet	Quality of Introduction and Conclusion	1	2	7.81575
10.1021_cr300096b	7	Claude3.5Sonnet	Claude3.5Sonnet	Quality of Introduction and Conclusion	0.822964	[0.76 0.88]	70.9091				10.1002_advs.202207756	4	Claude3.5Sonnet	Claude3.5Sonnet	Quality of Introduction and Conclusion	1	3	9.45834
10.1021_cr300096b	7	Claude3.5Sonnet	Claude3.5Sonnet	Accuracy and Completeness of Citations	0.918422	[0.88 0.95]	65.625				10.1002_advs.202207756	4	Claude3.5Sonnet	Claude3.5Sonnet	Quality of Introduction and Conclusion	1	4	7.54133
10.1021_cr300096b	7	Claude3.5Sonnet	Claude3.5Sonnet	Timeliness and Relevance of References	0.888846	[0.85 0.93]	47.619				10.1002_advs.202207756	4	Claude3.5Sonnet	Claude3.5Sonnet	Quality of Introduction and Conclusion	1	5	9.58963
10.1021_cr300096b	7	Claude3.5Sonnet	Claude3.5Sonnet	Avoidance of Plagiarism and Appropriate Citation	0.858338	[0.81 0.9 ]	35.7143				10.1002_advs.202207756	4	Claude3.5Sonnet	Claude3.5Sonnet	Quality of Introduction and Conclusion	1	6	8.89973
10.1021_cr300096b	7	Claude3.5Sonnet	Claude3.5Sonnet	Critical Analysis of Existing Research	0.814394	[0.75 0.87]	78.7879				10.1002_advs.202207756	4	Claude3.5Sonnet	Claude3.5Sonnet	Quality of Introduction and Conclusion	1	7	8.26851
10.1021_cr300096b	7	Claude3.5Sonnet	Claude3.5Sonnet	Proposal of New Research Directions or Questions	0.920467	[0.89 0.95]	82.9114				10.1002_advs.202207756	4	Claude3.5Sonnet	Claude3.5Sonnet	Quality of Introduction and Conclusion	1	8	8.2972
10.1021_cr300096b	7	Claude3.5Sonnet	Claude3.5Sonnet	Potential Contribution to the Field	0.765196	[0.68 0.84]	81.8182				10.1002_advs.202207756	4	Claude3.5Sonnet	Claude3.5Sonnet	Quality of Introduction and Conclusion	1	9	10
10.1021_cr300096b	7	Claude3.5Sonnet	Claude3.5Sonnet	Clarity of Research Method Description	0.806563	[0.74 0.87]	52.459				10.1002_advs.202207756	4	Claude3.5Sonnet	Claude3.5Sonnet	Quality of Introduction and Conclusion	1	10	0
10.1021_cr300096b	7	Claude3.5Sonnet	Claude3.5Sonnet	Rationality of Method Selection	0.610482	[0.51 0.71]	45.4545				10.1002_advs.202207756	4	Claude3.5Sonnet	Claude3.5Sonnet	Rationality of Method Selection	1	0	9.91647
10.1021_cr300096b	7	Claude3.5Sonnet	Claude3.5Sonnet	Rigor of Research Design	0.670412	[0.58 0.76]	48.7805				10.1002_advs.202207756	4	Claude3.5Sonnet	Claude3.5Sonnet	Rationality of Method Selection	1	1	9.8776
10.1021_cr300096b	7	Claude3.5Sonnet	Claude3.5Sonnet	Inclusion of Latest Research Results	0.879037	[0.83 0.92]	68.5185				10.1002_advs.202207756	4	Claude3.5Sonnet	Claude3.5Sonnet	Rationality of Method Selection	1	2	9.84955
10.1021_cr300096b	7	Claude3.5Sonnet	Claude3.5Sonnet	Reflection of Current Research Hotspots	0.793244	[0.72 0.86]	71.6129				10.1002_advs.202207756	4	Claude3.5Sonnet	Claude3.5Sonnet	Rationality of Method Selection	1	3	9.86674
10.1021_cr300096b	7	Claude3.5Sonnet	Claude3.5Sonnet	Fluency of Language Expression	0.640358	[0.51 0.75]	87.2727				10.1002_advs.202207756	4	Claude3.5Sonnet	Claude3.5Sonnet	Rationality of Method Selection	1	4	9.85753
10.1021_cr300096b	7	Claude3.5Sonnet	Claude3.5Sonnet	Appropriateness of Professional Terminology Use	0.643158	[0.54 0.74]	42.1053				10.1002_advs.202207756	4	Claude3.5Sonnet	Claude3.5Sonnet	Rationality of Method Selection	1	5	9.88607
10.1021_cr300096b	7	Claude3.5Sonnet	Claude3.5Sonnet	Conciseness of Expression	0.596968	[0.46 0.72]	89.0909				10.1002_advs.202207756	4	Claude3.5Sonnet	Claude3.5Sonnet	Rationality of Method Selection	1	6	9.89735
10.1021_cr300096b	7	Claude3.5Sonnet	Claude3.5Sonnet	Practical Application Potential of Research Results	0.588863	[0.48 0.7 ]	80.7692				10.1002_advs.202207756	4	Claude3.5Sonnet	Claude3.5Sonnet	Rationality of Method Selection	1	7	9.88173
10.1021_cr300096b	7	Claude3.5Sonnet	Claude3.5Sonnet	Feasibility of Proposed Suggestions	0.831304	[0.77 0.88]	77.9874				10.1002_advs.202207756	4	Claude3.5Sonnet	Claude3.5Sonnet	Rationality of Method Selection	1	8	9.79282
10.1021_cr300096b	7	Claude3.5Sonnet	Claude3.5Sonnet	Logic of Argumentation	0.742288	[0.62 0.83]	74.2857				10.1002_advs.202207756	4	Claude3.5Sonnet	Claude3.5Sonnet	Rationality of Method Selection	1	9	10
10.1021_cr300096b	7	Claude3.5Sonnet	Claude3.5Sonnet	Multi-angle Analysis of Problems	0.610085	[0.51 0.71]	86.5772				10.1002_advs.202207756	4	Claude3.5Sonnet	Claude3.5Sonnet	Rationality of Method Selection	1	10	0
10.1021_cr300096b	7	Claude3.5Sonnet	Claude3.5Sonnet	Identification and Discussion of Research Limitations	0.754912	[0.68 0.83]	54.5455				10.1002_advs.202207756	4	Claude3.5Sonnet	Claude3.5Sonnet	Reasonableness of Chapter Arrangement	1	0	7.11741
10.1021_cr300096b	8	Claude3.5Sonnet	Claude3.5Sonnet	Topic Relevance	0.539776	[0.43 0.66]	75.4967				10.1002_advs.202207756	4	Claude3.5Sonnet	Claude3.5Sonnet	Reasonableness of Chapter Arrangement	1	1	9.38243
10.1021_cr300096b	8	Claude3.5Sonnet	Claude3.5Sonnet	Comprehensiveness of Information	0.830462	[0.75 0.89]	81.2121				10.1002_advs.202207756	4	Claude3.5Sonnet	Claude3.5Sonnet	Reasonableness of Chapter Arrangement	1	2	7.74467
10.1021_cr300096b	8	Claude3.5Sonnet	Claude3.5Sonnet	Accuracy of Information	0.669966	[0.56 0.77]	69.7917				10.1002_advs.202207756	4	Claude3.5Sonnet	Claude3.5Sonnet	Reasonableness of Chapter Arrangement	1	3	8.88778
10.1021_cr300096b	8	Claude3.5Sonnet	Claude3.5Sonnet	Innovativeness of Viewpoints	0.811156	[0.75 0.87]	86.6667				10.1002_advs.202207756	4	Claude3.5Sonnet	Claude3.5Sonnet	Reasonableness of Chapter Arrangement	1	4	8.85484
10.1021_cr300096b	8	Claude3.5Sonnet	Claude3.5Sonnet	Integration of Interdisciplinary Perspectives	0.731784	[0.65 0.81]	75				10.1002_advs.202207756	4	Claude3.5Sonnet	Claude3.5Sonnet	Reasonableness of Chapter Arrangement	1	5	8.98667
10.1021_cr300096b	8	Claude3.5Sonnet	Claude3.5Sonnet	Clarity of Logical Structure	0.647034	[0.44 0.79]	77.5758				10.1002_advs.202207756	4	Claude3.5Sonnet	Claude3.5Sonnet	Reasonableness of Chapter Arrangement	1	6	9.01419
10.1021_cr300096b	8	Claude3.5Sonnet	Claude3.5Sonnet	Reasonableness of Chapter Arrangement	0.666991	[0.5 0.79]	78.2051				10.1002_advs.202207756	4	Claude3.5Sonnet	Claude3.5Sonnet	Reasonableness of Chapter Arrangement	1	7	8.85557
10.1021_cr300096b	8	Claude3.5Sonnet	Claude3.5Sonnet	Quality of Introduction and Conclusion	0.808224	[0.74 0.87]	76.3636				10.1002_advs.202207756	4	Claude3.5Sonnet	Claude3.5Sonnet	Reasonableness of Chapter Arrangement	1	8	8.97653
10.1021_cr300096b	8	Claude3.5Sonnet	Claude3.5Sonnet	Accuracy and Completeness of Citations	0.887462	[0.83 0.93]	85.7143				10.1002_advs.202207756	4	Claude3.5Sonnet	Claude3.5Sonnet	Reasonableness of Chapter Arrangement	1	9	10
10.1021_cr300096b	8	Claude3.5Sonnet	Claude3.5Sonnet	Timeliness and Relevance of References	0.872209	[0.82 0.92]	60				10.1002_advs.202207756	4	Claude3.5Sonnet	Claude3.5Sonnet	Reasonableness of Chapter Arrangement	1	10	0
10.1021_cr300096b	8	Claude3.5Sonnet	Claude3.5Sonnet	Avoidance of Plagiarism and Appropriate Citation	0.854784	[0.8 0.9]	47.3684				10.1002_advs.202207756	4	Claude3.5Sonnet	Claude3.5Sonnet	Reflection of Current Research Hotspots	1	0	9.00324
10.1021_cr300096b	8	Claude3.5Sonnet	Claude3.5Sonnet	Critical Analysis of Existing Research	0.863791	[0.81 0.91]	81.2121				10.1002_advs.202207756	4	Claude3.5Sonnet	Claude3.5Sonnet	Reflection of Current Research Hotspots	1	1	9.84379
10.1021_cr300096b	8	Claude3.5Sonnet	Claude3.5Sonnet	Proposal of New Research Directions or Questions	0.875362	[0.83 0.92]	86.6667				10.1002_advs.202207756	4	Claude3.5Sonnet	Claude3.5Sonnet	Reflection of Current Research Hotspots	1	2	9.17827
10.1021_cr300096b	8	Claude3.5Sonnet	Claude3.5Sonnet	Potential Contribution to the Field	0.64967	[0.55 0.75]	79.7468				10.1002_advs.202207756	4	Claude3.5Sonnet	Claude3.5Sonnet	Reflection of Current Research Hotspots	1	3	9.76326
10.1021_cr300096b	8	Claude3.5Sonnet	Claude3.5Sonnet	Clarity of Research Method Description	0.389805	[0.25 0.54]	77.6978				10.1002_advs.202207756	4	Claude3.5Sonnet	Claude3.5Sonnet	Reflection of Current Research Hotspots	1	4	9.45989
10.1021_cr300096b	8	Claude3.5Sonnet	Claude3.5Sonnet	Rationality of Method Selection	0.397106	[0.3 0.52]	61.9048				10.1002_advs.202207756	4	Claude3.5Sonnet	Claude3.5Sonnet	Reflection of Current Research Hotspots	1	5	9.8144
10.1021_cr300096b	8	Claude3.5Sonnet	Claude3.5Sonnet	Rigor of Research Design	0.552374	[0.44 0.67]	65.9091				10.1002_advs.202207756	4	Claude3.5Sonnet	Claude3.5Sonnet	Reflection of Current Research Hotspots	1	6	9.6664
10.1021_cr300096b	8	Claude3.5Sonnet	Claude3.5Sonnet	Inclusion of Latest Research Results	0.818469	[0.75 0.88]	71.5686				10.1002_advs.202207756	4	Claude3.5Sonnet	Claude3.5Sonnet	Reflection of Current Research Hotspots	1	7	9.58675
10.1021_cr300096b	8	Claude3.5Sonnet	Claude3.5Sonnet	Reflection of Current Research Hotspots	0.647956	[0.55 0.75]	78.8462				10.1002_advs.202207756	4	Claude3.5Sonnet	Claude3.5Sonnet	Reflection of Current Research Hotspots	1	8	9.51771
10.1021_cr300096b	8	Claude3.5Sonnet	Claude3.5Sonnet	Fluency of Language Expression	0.513025	[0.35 0.66]	86.1635				10.1002_advs.202207756	4	Claude3.5Sonnet	Claude3.5Sonnet	Reflection of Current Research Hotspots	1	9	10
10.1021_cr300096b	8	Claude3.5Sonnet	Claude3.5Sonnet	Appropriateness of Professional Terminology Use	0.42214	[0.31 0.55]	53.8462				10.1002_advs.202207756	4	Claude3.5Sonnet	Claude3.5Sonnet	Reflection of Current Research Hotspots	1	10	0
10.1021_cr300096b	8	Claude3.5Sonnet	Claude3.5Sonnet	Conciseness of Expression	0.62479	[0.46 0.75]	90.9091				10.1002_advs.202207756	4	Claude3.5Sonnet	Claude3.5Sonnet	Rigor of Research Design	1	0	9.70632
10.1021_cr300096b	8	Claude3.5Sonnet	Claude3.5Sonnet	Practical Application Potential of Research Results	0.499233	[0.39 0.62]	85.4545				10.1002_advs.202207756	4	Claude3.5Sonnet	Claude3.5Sonnet	Rigor of Research Design	1	1	9.74835
10.1021_cr300096b	8	Claude3.5Sonnet	Claude3.5Sonnet	Feasibility of Proposed Suggestions	0.802203	[0.73 0.86]	83.6364				10.1002_advs.202207756	4	Claude3.5Sonnet	Claude3.5Sonnet	Rigor of Research Design	1	2	9.60727
10.1021_cr300096b	8	Claude3.5Sonnet	Claude3.5Sonnet	Logic of Argumentation	0.721662	[0.57 0.83]	75.9494				10.1002_advs.202207756	4	Claude3.5Sonnet	Claude3.5Sonnet	Rigor of Research Design	1	3	9.7058
10.1021_cr300096b	8	Claude3.5Sonnet	Claude3.5Sonnet	Multi-angle Analysis of Problems	0.622843	[0.53 0.72]	81.761				10.1002_advs.202207756	4	Claude3.5Sonnet	Claude3.5Sonnet	Rigor of Research Design	1	4	9.67999
10.1021_cr300096b	8	Claude3.5Sonnet	Claude3.5Sonnet	Identification and Discussion of Research Limitations	0.849659	[0.8 0.9]	81.2121				10.1002_advs.202207756	4	Claude3.5Sonnet	Claude3.5Sonnet	Rigor of Research Design	1	5	9.73998
10.1021_cr300096b	9	Claude3.5Sonnet	Claude3.5Sonnet	Topic Relevance	0.738235	[0.65 0.82]	78.7879				10.1002_advs.202207756	4	Claude3.5Sonnet	Claude3.5Sonnet	Rigor of Research Design	1	6	9.78377
10.1021_cr300096b	9	Claude3.5Sonnet	Claude3.5Sonnet	Comprehensiveness of Information	0.827773	[0.75 0.89]	79.4872				10.1002_advs.202207756	4	Claude3.5Sonnet	Claude3.5Sonnet	Rigor of Research Design	1	7	9.74884
10.1021_cr300096b	9	Claude3.5Sonnet	Claude3.5Sonnet	Accuracy of Information	0.754252	[0.67 0.83]	68.75				10.1002_advs.202207756	4	Claude3.5Sonnet	Claude3.5Sonnet	Rigor of Research Design	1	8	9.6147
10.1021_cr300096b	9	Claude3.5Sonnet	Claude3.5Sonnet	Innovativeness of Viewpoints	0.800361	[0.73 0.86]	82.4242				10.1002_advs.202207756	4	Claude3.5Sonnet	Claude3.5Sonnet	Rigor of Research Design	1	9	10
10.1021_cr300096b	9	Claude3.5Sonnet	Claude3.5Sonnet	Integration of Interdisciplinary Perspectives	0.424269	[0.32 0.54]	91.3669				10.1002_advs.202207756	4	Claude3.5Sonnet	Claude3.5Sonnet	Rigor of Research Design	1	10	0
10.1021_cr300096b	9	Claude3.5Sonnet	Claude3.5Sonnet	Clarity of Logical Structure	0.539762	[0.37 0.68]	82.4242				10.1002_advs.202207756	4	Claude3.5Sonnet	Claude3.5Sonnet	Timeliness and Relevance of References	1	0	9.9183
10.1021_cr300096b	9	Claude3.5Sonnet	Claude3.5Sonnet	Reasonableness of Chapter Arrangement	0.575742	[0.44 0.7 ]	80.6061				10.1002_advs.202207756	4	Claude3.5Sonnet	Claude3.5Sonnet	Timeliness and Relevance of References	1	1	9.93742
10.1021_cr300096b	9	Claude3.5Sonnet	Claude3.5Sonnet	Quality of Introduction and Conclusion	0.7356	[0.65 0.81]	80.6061				10.1002_advs.202207756	4	Claude3.5Sonnet	Claude3.5Sonnet	Timeliness and Relevance of References	1	2	9.90953
10.1021_cr300096b	9	Claude3.5Sonnet	Claude3.5Sonnet	Accuracy and Completeness of Citations	0.871719	[0.81 0.92]	72.1805				10.1002_advs.202207756	4	Claude3.5Sonnet	Claude3.5Sonnet	Timeliness and Relevance of References	1	3	9.9514
10.1021_cr300096b	9	Claude3.5Sonnet	Claude3.5Sonnet	Timeliness and Relevance of References	0.786582	[0.71 0.85]	73.8095				10.1002_advs.202207756	4	Claude3.5Sonnet	Claude3.5Sonnet	Timeliness and Relevance of References	1	4	9.93621
10.1021_cr300096b	9	Claude3.5Sonnet	Claude3.5Sonnet	Avoidance of Plagiarism and Appropriate Citation	0.776179	[0.7 0.85]	43.75				10.1002_advs.202207756	4	Claude3.5Sonnet	Claude3.5Sonnet	Timeliness and Relevance of References	1	5	9.9377
10.1021_cr300096b	9	Claude3.5Sonnet	Claude3.5Sonnet	Critical Analysis of Existing Research	0.750798	[0.67 0.83]	87.8788				10.1002_advs.202207756	4	Claude3.5Sonnet	Claude3.5Sonnet	Timeliness and Relevance of References	1	6	9.9274
10.1021_cr300096b	9	Claude3.5Sonnet	Claude3.5Sonnet	Proposal of New Research Directions or Questions	0.830216	[0.77 0.88]	82.4242				10.1002_advs.202207756	4	Claude3.5Sonnet	Claude3.5Sonnet	Timeliness and Relevance of References	1	7	9.92443
10.1021_cr300096b	9	Claude3.5Sonnet	Claude3.5Sonnet	Potential Contribution to the Field	0.621486	[0.51 0.73]	85.906				10.1002_advs.202207756	4	Claude3.5Sonnet	Claude3.5Sonnet	Timeliness and Relevance of References	1	8	9.93438
10.1021_cr300096b	9	Claude3.5Sonnet	Claude3.5Sonnet	Clarity of Research Method Description	0.772196	[0.66 0.86]	82.4242				10.1002_advs.202207756	4	Claude3.5Sonnet	Claude3.5Sonnet	Timeliness and Relevance of References	1	9	10
10.1021_cr300096b	9	Claude3.5Sonnet	Claude3.5Sonnet	Rationality of Method Selection	0.733917	[0.64 0.82]	67.7419				10.1002_advs.202207756	4	Claude3.5Sonnet	Claude3.5Sonnet	Timeliness and Relevance of References	1	10	0
10.1021_cr300096b	9	Claude3.5Sonnet	Claude3.5Sonnet	Rigor of Research Design	0.791617	[0.71 0.86]	76.9231				10.1002_advs.202207756	4	Claude3.5Sonnet	Claude3.5Sonnet	Topic Relevance	1	0	5.60527
10.1021_cr300096b	9	Claude3.5Sonnet	Claude3.5Sonnet	Inclusion of Latest Research Results	0.70457	[0.6 0.8]	71.5328				10.1002_advs.202207756	4	Claude3.5Sonnet	Claude3.5Sonnet	Topic Relevance	1	1	8.48675
10.1021_cr300096b	9	Claude3.5Sonnet	Claude3.5Sonnet	Reflection of Current Research Hotspots	0.619776	[0.51 0.73]	80.3797				10.1002_advs.202207756	4	Claude3.5Sonnet	Claude3.5Sonnet	Topic Relevance	1	2	6.44756
10.1021_cr300096b	9	Claude3.5Sonnet	Claude3.5Sonnet	Fluency of Language Expression	0.655658	[0.55 0.76]	80.292				10.1002_advs.202207756	4	Claude3.5Sonnet	Claude3.5Sonnet	Topic Relevance	1	3	8.29294
10.1021_cr300096b	9	Claude3.5Sonnet	Claude3.5Sonnet	Appropriateness of Professional Terminology Use	0.674119	[0.58 0.77]	69.6203				10.1002_advs.202207756	4	Claude3.5Sonnet	Claude3.5Sonnet	Topic Relevance	1	4	7.27767
10.1021_cr300096b	9	Claude3.5Sonnet	Claude3.5Sonnet	Conciseness of Expression	0.704027	[0.6 0.8]	90.9091				10.1002_advs.202207756	4	Claude3.5Sonnet	Claude3.5Sonnet	Topic Relevance	1	5	8.76295
10.1021_cr300096b	9	Claude3.5Sonnet	Claude3.5Sonnet	Practical Application Potential of Research Results	0.677013	[0.58 0.77]	78.481				10.1002_advs.202207756	4	Claude3.5Sonnet	Claude3.5Sonnet	Topic Relevance	1	6	7.69786
10.1021_cr300096b	9	Claude3.5Sonnet	Claude3.5Sonnet	Feasibility of Proposed Suggestions	0.821971	[0.76 0.88]	86.4865				10.1002_advs.202207756	4	Claude3.5Sonnet	Claude3.5Sonnet	Topic Relevance	1	7	8.27176
10.1021_cr300096b	9	Claude3.5Sonnet	Claude3.5Sonnet	Logic of Argumentation	0.44541	[0.31 0.58]	81.2081				10.1002_advs.202207756	4	Claude3.5Sonnet	Claude3.5Sonnet	Topic Relevance	1	8	8.12326
10.1021_cr300096b	9	Claude3.5Sonnet	Claude3.5Sonnet	Multi-angle Analysis of Problems	0.508702	[0.4 0.63]	90.303				10.1002_advs.202207756	4	Claude3.5Sonnet	Claude3.5Sonnet	Topic Relevance	1	9	10
10.1021_cr300096b	9	Claude3.5Sonnet	Claude3.5Sonnet	Identification and Discussion of Research Limitations	0.709655	[0.62 0.79]	76.4706				10.1002_advs.202207756	4	Claude3.5Sonnet	Claude3.5Sonnet	Topic Relevance	1	10	0
10.1021_cr300096b	10	Claude3.5Sonnet	Claude3.5Sonnet	Topic Relevance	0.59474	[0.49 0.7 ]	73.3333				10.1021_acscatal.0c03999	0	Claude3.5Sonnet	Claude3.5Sonnet	Accuracy and Completeness of Citations	1	0	9.93009
10.1021_cr300096b	10	Claude3.5Sonnet	Claude3.5Sonnet	Comprehensiveness of Information	0.842412	[0.75 0.9 ]	73.9394				10.1021_acscatal.0c03999	0	Claude3.5Sonnet	Claude3.5Sonnet	Accuracy and Completeness of Citations	1	1	9.9538
10.1021_cr300096b	10	Claude3.5Sonnet	Claude3.5Sonnet	Accuracy of Information	0.888607	[0.85 0.93]	34.7826				10.1021_acscatal.0c03999	0	Claude3.5Sonnet	Claude3.5Sonnet	Accuracy and Completeness of Citations	1	2	9.92992
10.1021_cr300096b	10	Claude3.5Sonnet	Claude3.5Sonnet	Innovativeness of Viewpoints	0.903108	[0.87 0.94]	73.9394				10.1021_acscatal.0c03999	0	Claude3.5Sonnet	Claude3.5Sonnet	Accuracy and Completeness of Citations	1	3	9.95929
10.1021_cr300096b	10	Claude3.5Sonnet	Claude3.5Sonnet	Integration of Interdisciplinary Perspectives	0.713997	[0.61 0.8 ]	72.9167				10.1021_acscatal.0c03999	0	Claude3.5Sonnet	Claude3.5Sonnet	Accuracy and Completeness of Citations	1	4	9.95144
10.1021_cr300096b	10	Claude3.5Sonnet	Claude3.5Sonnet	Clarity of Logical Structure	0.679548	[0.54 0.79]	83.5443				10.1021_acscatal.0c03999	0	Claude3.5Sonnet	Claude3.5Sonnet	Accuracy and Completeness of Citations	1	5	9.9455
10.1021_cr300096b	10	Claude3.5Sonnet	Claude3.5Sonnet	Reasonableness of Chapter Arrangement	0.70191	[0.58 0.8 ]	83.3333				10.1021_acscatal.0c03999	0	Claude3.5Sonnet	Claude3.5Sonnet	Accuracy and Completeness of Citations	1	6	9.95135
10.1021_cr300096b	10	Claude3.5Sonnet	Claude3.5Sonnet	Quality of Introduction and Conclusion	0.799193	[0.72 0.87]	72.7273				10.1021_acscatal.0c03999	0	Claude3.5Sonnet	Claude3.5Sonnet	Accuracy and Completeness of Citations	1	7	9.95102
10.1021_cr300096b	10	Claude3.5Sonnet	Claude3.5Sonnet	Accuracy and Completeness of Citations	0.937411	[0.9 0.96]	68.6275				10.1021_acscatal.0c03999	0	Claude3.5Sonnet	Claude3.5Sonnet	Accuracy and Completeness of Citations	1	8	9.95695
10.1021_cr300096b	10	Claude3.5Sonnet	Claude3.5Sonnet	Timeliness and Relevance of References	0.892917	[0.84 0.93]	74.7899				10.1021_acscatal.0c03999	0	Claude3.5Sonnet	Claude3.5Sonnet	Accuracy and Completeness of Citations	1	9	10
10.1021_cr300096b	10	Claude3.5Sonnet	Claude3.5Sonnet	Avoidance of Plagiarism and Appropriate Citation	0.907082	[0.87 0.94]	45				10.1021_acscatal.0c03999	0	Claude3.5Sonnet	Claude3.5Sonnet	Accuracy and Completeness of Citations	1	10	0
10.1021_cr300096b	10	Claude3.5Sonnet	Claude3.5Sonnet	Critical Analysis of Existing Research	0.88764	[0.84 0.92]	76.3636				10.1021_acscatal.0c03999	0	Claude3.5Sonnet	Claude3.5Sonnet	Accuracy of Information	1	0	7.16244
10.1021_cr300096b	10	Claude3.5Sonnet	Claude3.5Sonnet	Proposal of New Research Directions or Questions	0.935367	[0.91 0.96]	74.5455				10.1021_acscatal.0c03999	0	Claude3.5Sonnet	Claude3.5Sonnet	Accuracy of Information	1	1	7.3912
10.1021_cr300096b	10	Claude3.5Sonnet	Claude3.5Sonnet	Potential Contribution to the Field	0.845624	[0.78 0.9 ]	71.875				10.1021_acscatal.0c03999	0	Claude3.5Sonnet	Claude3.5Sonnet	Accuracy of Information	1	2	6.88622
10.1021_cr300096b	10	Claude3.5Sonnet	Claude3.5Sonnet	Clarity of Research Method Description	0.874158	[0.81 0.92]	73.3333				10.1021_acscatal.0c03999	0	Claude3.5Sonnet	Claude3.5Sonnet	Accuracy of Information	1	3	6.84636
10.1021_cr300096b	10	Claude3.5Sonnet	Claude3.5Sonnet	Rationality of Method Selection	0.891442	[0.85 0.93]	50				10.1021_acscatal.0c03999	0	Claude3.5Sonnet	Claude3.5Sonnet	Accuracy of Information	1	4	7.42959
10.1021_cr300096b	10	Claude3.5Sonnet	Claude3.5Sonnet	Rigor of Research Design	0.896806	[0.86 0.93]	58.9744				10.1021_acscatal.0c03999	0	Claude3.5Sonnet	Claude3.5Sonnet	Accuracy of Information	1	5	7.24712
10.1021_cr300096b	10	Claude3.5Sonnet	Claude3.5Sonnet	Inclusion of Latest Research Results	0.870847	[0.8 0.92]	81.5287				10.1021_acscatal.0c03999	0	Claude3.5Sonnet	Claude3.5Sonnet	Accuracy of Information	1	6	7.00376
10.1021_cr300096b	10	Claude3.5Sonnet	Claude3.5Sonnet	Reflection of Current Research Hotspots	0.791195	[0.69 0.87]	76.9697				10.1021_acscatal.0c03999	0	Claude3.5Sonnet	Claude3.5Sonnet	Accuracy of Information	1	7	7.66975
10.1021_cr300096b	10	Claude3.5Sonnet	Claude3.5Sonnet	Fluency of Language Expression	0.607028	[0.49 0.72]	79.5082				10.1021_acscatal.0c03999	0	Claude3.5Sonnet	Claude3.5Sonnet	Accuracy of Information	1	8	7.58753
10.1021_cr300096b	10	Claude3.5Sonnet	Claude3.5Sonnet	Appropriateness of Professional Terminology Use	0.736551	[0.65 0.81]	41.0256				10.1021_acscatal.0c03999	0	Claude3.5Sonnet	Claude3.5Sonnet	Accuracy of Information	1	9	10
10.1021_cr300096b	10	Claude3.5Sonnet	Claude3.5Sonnet	Conciseness of Expression	0.681142	[0.55 0.79]	90.9091				10.1021_acscatal.0c03999	0	Claude3.5Sonnet	Claude3.5Sonnet	Accuracy of Information	1	10	0
10.1021_cr300096b	10	Claude3.5Sonnet	Claude3.5Sonnet	Practical Application Potential of Research Results	0.768547	[0.68 0.84]	73.7179				10.1021_acscatal.0c03999	0	Claude3.5Sonnet	Claude3.5Sonnet	Appropriateness of Professional Terminology Use	1	0	5.11474
10.1021_cr300096b	10	Claude3.5Sonnet	Claude3.5Sonnet	Feasibility of Proposed Suggestions	0.874182	[0.82 0.92]	74.5455				10.1021_acscatal.0c03999	0	Claude3.5Sonnet	Claude3.5Sonnet	Appropriateness of Professional Terminology Use	1	1	4.87639
10.1021_cr300096b	10	Claude3.5Sonnet	Claude3.5Sonnet	Logic of Argumentation	0.766792	[0.67 0.85]	82.4242				10.1021_acscatal.0c03999	0	Claude3.5Sonnet	Claude3.5Sonnet	Appropriateness of Professional Terminology Use	1	2	5.33332
10.1021_cr300096b	10	Claude3.5Sonnet	Claude3.5Sonnet	Multi-angle Analysis of Problems	0.753428	[0.67 0.83]	75.1515				10.1021_acscatal.0c03999	0	Claude3.5Sonnet	Claude3.5Sonnet	Appropriateness of Professional Terminology Use	1	3	5.18936
10.1021_cr300096b	10	Claude3.5Sonnet	Claude3.5Sonnet	Identification and Discussion of Research Limitations	0.780184	[0.71 0.85]	52.381				10.1021_acscatal.0c03999	0	Claude3.5Sonnet	Claude3.5Sonnet	Appropriateness of Professional Terminology Use	1	4	5.70239
10.1021_cr300096b	11	Claude3.5Sonnet	Claude3.5Sonnet	Topic Relevance	0.513957	[0.38 0.65]	72.7273				10.1021_acscatal.0c03999	0	Claude3.5Sonnet	Claude3.5Sonnet	Appropriateness of Professional Terminology Use	1	5	4.89678
10.1021_cr300096b	11	Claude3.5Sonnet	Claude3.5Sonnet	Comprehensiveness of Information	0.748583	[0.6 0.85]	79.3939				10.1021_acscatal.0c03999	0	Claude3.5Sonnet	Claude3.5Sonnet	Appropriateness of Professional Terminology Use	1	6	5.42495
10.1021_cr300096b	11	Claude3.5Sonnet	Claude3.5Sonnet	Accuracy of Information	0.852005	[0.79 0.9 ]	75.6757				10.1021_acscatal.0c03999	0	Claude3.5Sonnet	Claude3.5Sonnet	Appropriateness of Professional Terminology Use	1	7	5.63946
10.1021_cr300096b	11	Claude3.5Sonnet	Claude3.5Sonnet	Innovativeness of Viewpoints	0.800997	[0.73 0.86]	80				10.1021_acscatal.0c03999	0	Claude3.5Sonnet	Claude3.5Sonnet	Appropriateness of Professional Terminology Use	1	8	5.65696
10.1021_cr300096b	11	Claude3.5Sonnet	Claude3.5Sonnet	Integration of Interdisciplinary Perspectives	0.417963	[0.3 0.55]	67.3759				10.1021_acscatal.0c03999	0	Claude3.5Sonnet	Claude3.5Sonnet	Appropriateness of Professional Terminology Use	1	9	10
10.1021_cr300096b	11	Claude3.5Sonnet	Claude3.5Sonnet	Clarity of Logical Structure	0.762034	[0.64 0.85]	74.6835				10.1021_acscatal.0c03999	0	Claude3.5Sonnet	Claude3.5Sonnet	Appropriateness of Professional Terminology Use	1	10	0
10.1021_cr300096b	11	Claude3.5Sonnet	Claude3.5Sonnet	Reasonableness of Chapter Arrangement	0.799034	[0.71 0.87]	73.5849				10.1021_acscatal.0c03999	0	Claude3.5Sonnet	Claude3.5Sonnet	Avoidance of Plagiarism and Appropriate Citation	1	0	9.9632
10.1021_cr300096b	11	Claude3.5Sonnet	Claude3.5Sonnet	Quality of Introduction and Conclusion	0.829389	[0.77 0.88]	72.1212				10.1021_acscatal.0c03999	0	Claude3.5Sonnet	Claude3.5Sonnet	Avoidance of Plagiarism and Appropriate Citation	1	1	9.97635
10.1021_cr300096b	11	Claude3.5Sonnet	Claude3.5Sonnet	Accuracy and Completeness of Citations	0.937151	[0.91 0.96]	77.0701				10.1021_acscatal.0c03999	0	Claude3.5Sonnet	Claude3.5Sonnet	Avoidance of Plagiarism and Appropriate Citation	1	2	9.97281
10.1021_cr300096b	11	Claude3.5Sonnet	Claude3.5Sonnet	Timeliness and Relevance of References	0.889015	[0.84 0.93]	80.4124				10.1021_acscatal.0c03999	0	Claude3.5Sonnet	Claude3.5Sonnet	Avoidance of Plagiarism and Appropriate Citation	1	3	9.96916
10.1021_cr300096b	11	Claude3.5Sonnet	Claude3.5Sonnet	Avoidance of Plagiarism and Appropriate Citation	0.895479	[0.86 0.93]	29.0323				10.1021_acscatal.0c03999	0	Claude3.5Sonnet	Claude3.5Sonnet	Avoidance of Plagiarism and Appropriate Citation	1	4	9.976
10.1021_cr300096b	11	Claude3.5Sonnet	Claude3.5Sonnet	Critical Analysis of Existing Research	0.835839	[0.77 0.89]	80.6061				10.1021_acscatal.0c03999	0	Claude3.5Sonnet	Claude3.5Sonnet	Avoidance of Plagiarism and Appropriate Citation	1	5	9.96615
10.1021_cr300096b	11	Claude3.5Sonnet	Claude3.5Sonnet	Proposal of New Research Directions or Questions	0.894831	[0.85 0.93]	74.6835				10.1021_acscatal.0c03999	0	Claude3.5Sonnet	Claude3.5Sonnet	Avoidance of Plagiarism and Appropriate Citation	1	6	9.97803
10.1021_cr300096b	11	Claude3.5Sonnet	Claude3.5Sonnet	Potential Contribution to the Field	0.636774	[0.51 0.75]	72.6667				10.1021_acscatal.0c03999	0	Claude3.5Sonnet	Claude3.5Sonnet	Avoidance of Plagiarism and Appropriate Citation	1	7	9.96476
10.1021_cr300096b	11	Claude3.5Sonnet	Claude3.5Sonnet	Clarity of Research Method Description	0.81625	[0.74 0.88]	84.6154				10.1021_acscatal.0c03999	0	Claude3.5Sonnet	Claude3.5Sonnet	Avoidance of Plagiarism and Appropriate Citation	1	8	9.97819
10.1021_cr300096b	11	Claude3.5Sonnet	Claude3.5Sonnet	Rationality of Method Selection	0.740218	[0.66 0.82]	61.4286				10.1021_acscatal.0c03999	0	Claude3.5Sonnet	Claude3.5Sonnet	Avoidance of Plagiarism and Appropriate Citation	1	9	10
10.1021_cr300096b	11	Claude3.5Sonnet	Claude3.5Sonnet	Rigor of Research Design	0.768039	[0.69 0.84]	68.0851				10.1021_acscatal.0c03999	0	Claude3.5Sonnet	Claude3.5Sonnet	Avoidance of Plagiarism and Appropriate Citation	1	10	0
10.1021_cr300096b	11	Claude3.5Sonnet	Claude3.5Sonnet	Inclusion of Latest Research Results	0.864599	[0.8 0.91]	78.7879				10.1021_acscatal.0c03999	0	Claude3.5Sonnet	Claude3.5Sonnet	Clarity of Logical Structure	1	0	4.24249
10.1021_cr300096b	11	Claude3.5Sonnet	Claude3.5Sonnet	Reflection of Current Research Hotspots	0.629196	[0.49 0.75]	71.3333				10.1021_acscatal.0c03999	0	Claude3.5Sonnet	Claude3.5Sonnet	Clarity of Logical Structure	1	1	4.70215
10.1021_cr300096b	11	Claude3.5Sonnet	Claude3.5Sonnet	Fluency of Language Expression	0.691515	[0.57 0.79]	77.931				10.1021_acscatal.0c03999	0	Claude3.5Sonnet	Claude3.5Sonnet	Clarity of Logical Structure	1	2	4.28027
10.1021_cr300096b	11	Claude3.5Sonnet	Claude3.5Sonnet	Appropriateness of Professional Terminology Use	0.757868	[0.67 0.83]	77.1186				10.1021_acscatal.0c03999	0	Claude3.5Sonnet	Claude3.5Sonnet	Clarity of Logical Structure	1	3	4.29518
10.1021_cr300096b	11	Claude3.5Sonnet	Claude3.5Sonnet	Conciseness of Expression	0.70498	[0.59 0.8 ]	82.4242				10.1021_acscatal.0c03999	0	Claude3.5Sonnet	Claude3.5Sonnet	Clarity of Logical Structure	1	4	4.70119
10.1021_cr300096b	11	Claude3.5Sonnet	Claude3.5Sonnet	Practical Application Potential of Research Results	0.734829	[0.63 0.82]	76.9697				10.1021_acscatal.0c03999	0	Claude3.5Sonnet	Claude3.5Sonnet	Clarity of Logical Structure	1	5	5.48806
10.1021_cr300096b	11	Claude3.5Sonnet	Claude3.5Sonnet	Feasibility of Proposed Suggestions	0.853828	[0.8 0.9]	77.5758				10.1021_acscatal.0c03999	0	Claude3.5Sonnet	Claude3.5Sonnet	Clarity of Logical Structure	1	6	5.05753
10.1021_cr300096b	11	Claude3.5Sonnet	Claude3.5Sonnet	Logic of Argumentation	0.602932	[0.47 0.72]	77.2152				10.1021_acscatal.0c03999	0	Claude3.5Sonnet	Claude3.5Sonnet	Clarity of Logical Structure	1	7	6.06134
10.1021_cr300096b	11	Claude3.5Sonnet	Claude3.5Sonnet	Multi-angle Analysis of Problems	0.614807	[0.5 0.72]	76.3636				10.1021_acscatal.0c03999	0	Claude3.5Sonnet	Claude3.5Sonnet	Clarity of Logical Structure	1	8	4.25739
10.1021_cr300096b	11	Claude3.5Sonnet	Claude3.5Sonnet	Identification and Discussion of Research Limitations	0.811701	[0.75 0.87]	81.3333				10.1021_acscatal.0c03999	0	Claude3.5Sonnet	Claude3.5Sonnet	Clarity of Logical Structure	1	9	10
10.1021_cr300096b	12	Claude3.5Sonnet	Claude3.5Sonnet	Topic Relevance	0.686179	[0.59 0.78]	69.2982				10.1021_acscatal.0c03999	0	Claude3.5Sonnet	Claude3.5Sonnet	Clarity of Logical Structure	1	10	0
10.1021_cr300096b	12	Claude3.5Sonnet	Claude3.5Sonnet	Comprehensiveness of Information	0.791445	[0.65 0.88]	75.7576				10.1021_acscatal.0c03999	0	Claude3.5Sonnet	Claude3.5Sonnet	Clarity of Research Method Description	1	0	1.88674
10.1021_cr300096b	12	Claude3.5Sonnet	Claude3.5Sonnet	Accuracy of Information	0.736623	[0.64 0.82]	57.1429				10.1021_acscatal.0c03999	0	Claude3.5Sonnet	Claude3.5Sonnet	Clarity of Research Method Description	1	1	1.85215
10.1021_cr300096b	12	Claude3.5Sonnet	Claude3.5Sonnet	Innovativeness of Viewpoints	0.808416	[0.74 0.87]	84.2424				10.1021_acscatal.0c03999	0	Claude3.5Sonnet	Claude3.5Sonnet	Clarity of Research Method Description	1	2	2.04785
10.1021_cr300096b	12	Claude3.5Sonnet	Claude3.5Sonnet	Integration of Interdisciplinary Perspectives	0.652491	[0.55 0.75]	77.0492				10.1021_acscatal.0c03999	0	Claude3.5Sonnet	Claude3.5Sonnet	Clarity of Research Method Description	1	3	1.84829
10.1021_cr300096b	12	Claude3.5Sonnet	Claude3.5Sonnet	Clarity of Logical Structure	0.579374	[0.43 0.71]	82.4242				10.1021_acscatal.0c03999	0	Claude3.5Sonnet	Claude3.5Sonnet	Clarity of Research Method Description	1	4	1.90375
10.1021_cr300096b	12	Claude3.5Sonnet	Claude3.5Sonnet	Reasonableness of Chapter Arrangement	0.620449	[0.49 0.74]	82.0144				10.1021_acscatal.0c03999	0	Claude3.5Sonnet	Claude3.5Sonnet	Clarity of Research Method Description	1	5	2.11628
10.1021_cr300096b	12	Claude3.5Sonnet	Claude3.5Sonnet	Quality of Introduction and Conclusion	0.732808	[0.65 0.81]	83.0303				10.1021_acscatal.0c03999	0	Claude3.5Sonnet	Claude3.5Sonnet	Clarity of Research Method Description	1	6	1.98439
10.1021_cr300096b	12	Claude3.5Sonnet	Claude3.5Sonnet	Accuracy and Completeness of Citations	0.81925	[0.74 0.88]	72.3577				10.1021_acscatal.0c03999	0	Claude3.5Sonnet	Claude3.5Sonnet	Clarity of Research Method Description	1	7	2.36726
10.1021_cr300096b	12	Claude3.5Sonnet	Claude3.5Sonnet	Timeliness and Relevance of References	0.734545	[0.65 0.81]	72.8814				10.1021_acscatal.0c03999	0	Claude3.5Sonnet	Claude3.5Sonnet	Clarity of Research Method Description	1	8	1.97131
10.1021_cr300096b	12	Claude3.5Sonnet	Claude3.5Sonnet	Avoidance of Plagiarism and Appropriate Citation	0.746264	[0.66 0.82]	40				10.1021_acscatal.0c03999	0	Claude3.5Sonnet	Claude3.5Sonnet	Clarity of Research Method Description	1	9	10
10.1021_cr300096b	12	Claude3.5Sonnet	Claude3.5Sonnet	Critical Analysis of Existing Research	0.73885	[0.64 0.82]	84.2424				10.1021_acscatal.0c03999	0	Claude3.5Sonnet	Claude3.5Sonnet	Clarity of Research Method Description	1	10	0
10.1021_cr300096b	12	Claude3.5Sonnet	Claude3.5Sonnet	Proposal of New Research Directions or Questions	0.884375	[0.84 0.92]	80.6061				10.1021_acscatal.0c03999	0	Claude3.5Sonnet	Claude3.5Sonnet	Comprehensiveness of Information	1	0	3.62914
10.1021_cr300096b	12	Claude3.5Sonnet	Claude3.5Sonnet	Potential Contribution to the Field	0.598063	[0.49 0.71]	84.0764				10.1021_acscatal.0c03999	0	Claude3.5Sonnet	Claude3.5Sonnet	Comprehensiveness of Information	1	1	4.46863
10.1021_cr300096b	12	Claude3.5Sonnet	Claude3.5Sonnet	Clarity of Research Method Description	0.782405	[0.71 0.85]	50				10.1021_acscatal.0c03999	0	Claude3.5Sonnet	Claude3.5Sonnet	Comprehensiveness of Information	1	2	3.85954
10.1021_cr300096b	12	Claude3.5Sonnet	Claude3.5Sonnet	Rationality of Method Selection	0.600954	[0.5 0.7]	19.2308				10.1021_acscatal.0c03999	0	Claude3.5Sonnet	Claude3.5Sonnet	Comprehensiveness of Information	1	3	3.90223
10.1021_cr300096b	12	Claude3.5Sonnet	Claude3.5Sonnet	Rigor of Research Design	0.660586	[0.57 0.75]	48.8889				10.1021_acscatal.0c03999	0	Claude3.5Sonnet	Claude3.5Sonnet	Comprehensiveness of Information	1	4	6.31226
10.1021_cr300096b	12	Claude3.5Sonnet	Claude3.5Sonnet	Inclusion of Latest Research Results	0.737683	[0.65 0.82]	68.9655				10.1021_acscatal.0c03999	0	Claude3.5Sonnet	Claude3.5Sonnet	Comprehensiveness of Information	1	5	6.45911
10.1021_cr300096b	12	Claude3.5Sonnet	Claude3.5Sonnet	Reflection of Current Research Hotspots	0.458291	[0.33 0.59]	71.5328				10.1021_acscatal.0c03999	0	Claude3.5Sonnet	Claude3.5Sonnet	Comprehensiveness of Information	1	6	5.27416
10.1021_cr300096b	12	Claude3.5Sonnet	Claude3.5Sonnet	Fluency of Language Expression	0.55435	[0.44 0.67]	85.3659				10.1021_acscatal.0c03999	0	Claude3.5Sonnet	Claude3.5Sonnet	Comprehensiveness of Information	1	7	8.32735
10.1021_cr300096b	12	Claude3.5Sonnet	Claude3.5Sonnet	Appropriateness of Professional Terminology Use	0.613256	[0.51 0.72]	54.717				10.1021_acscatal.0c03999	0	Claude3.5Sonnet	Claude3.5Sonnet	Comprehensiveness of Information	1	8	4.31172
10.1021_cr300096b	12	Claude3.5Sonnet	Claude3.5Sonnet	Conciseness of Expression	0.58589	[0.47 0.7 ]	88.6667				10.1021_acscatal.0c03999	0	Claude3.5Sonnet	Claude3.5Sonnet	Comprehensiveness of Information	1	9	10
10.1021_cr300096b	12	Claude3.5Sonnet	Claude3.5Sonnet	Practical Application Potential of Research Results	0.547633	[0.44 0.66]	80.6061				10.1021_acscatal.0c03999	0	Claude3.5Sonnet	Claude3.5Sonnet	Comprehensiveness of Information	1	10	0
10.1021_cr300096b	12	Claude3.5Sonnet	Claude3.5Sonnet	Feasibility of Proposed Suggestions	0.833822	[0.77 0.89]	81.4103				10.1021_acscatal.0c03999	0	Claude3.5Sonnet	Claude3.5Sonnet	Conciseness of Expression	1	0	4.72209
10.1021_cr300096b	12	Claude3.5Sonnet	Claude3.5Sonnet	Logic of Argumentation	0.559158	[0.43 0.68]	76.1905				10.1021_acscatal.0c03999	0	Claude3.5Sonnet	Claude3.5Sonnet	Conciseness of Expression	1	1	4.95053
10.1021_cr300096b	12	Claude3.5Sonnet	Claude3.5Sonnet	Multi-angle Analysis of Problems	0.668753	[0.56 0.77]	80.1282				10.1021_acscatal.0c03999	0	Claude3.5Sonnet	Claude3.5Sonnet	Conciseness of Expression	1	2	4.77425
10.1021_cr300096b	12	Claude3.5Sonnet	Claude3.5Sonnet	Identification and Discussion of Research Limitations	0.807883	[0.74 0.87]	63.3663				10.1021_acscatal.0c03999	0	Claude3.5Sonnet	Claude3.5Sonnet	Conciseness of Expression	1	3	4.72094
10.1021_cr300096b	13	Claude3.5Sonnet	Claude3.5Sonnet	Topic Relevance	0.572503	[0.45 0.69]	74.5455				10.1021_acscatal.0c03999	0	Claude3.5Sonnet	Claude3.5Sonnet	Conciseness of Expression	1	4	5.46328
10.1021_cr300096b	13	Claude3.5Sonnet	Claude3.5Sonnet	Comprehensiveness of Information	0.838342	[0.77 0.89]	71.5152				10.1021_acscatal.0c03999	0	Claude3.5Sonnet	Claude3.5Sonnet	Conciseness of Expression	1	5	5.14448
10.1021_cr300096b	13	Claude3.5Sonnet	Claude3.5Sonnet	Accuracy of Information	0.718773	[0.62 0.81]	58.3333				10.1021_acscatal.0c03999	0	Claude3.5Sonnet	Claude3.5Sonnet	Conciseness of Expression	1	6	5.15813
10.1021_cr300096b	13	Claude3.5Sonnet	Claude3.5Sonnet	Innovativeness of Viewpoints	0.688898	[0.6 0.78]	81.2121				10.1021_acscatal.0c03999	0	Claude3.5Sonnet	Claude3.5Sonnet	Conciseness of Expression	1	7	5.81413
10.1021_cr300096b	13	Claude3.5Sonnet	Claude3.5Sonnet	Integration of Interdisciplinary Perspectives	0.771667	[0.69 0.84]	70.5882				10.1021_acscatal.0c03999	0	Claude3.5Sonnet	Claude3.5Sonnet	Conciseness of Expression	1	8	4.53808
10.1021_cr300096b	13	Claude3.5Sonnet	Claude3.5Sonnet	Clarity of Logical Structure	0.519675	[0.33 0.68]	89.697				10.1021_acscatal.0c03999	0	Claude3.5Sonnet	Claude3.5Sonnet	Conciseness of Expression	1	9	0
10.1021_cr300096b	13	Claude3.5Sonnet	Claude3.5Sonnet	Reasonableness of Chapter Arrangement	0.660692	[0.53 0.77]	84.1772				10.1021_acscatal.0c03999	0	Claude3.5Sonnet	Claude3.5Sonnet	Conciseness of Expression	1	10	10
10.1021_cr300096b	13	Claude3.5Sonnet	Claude3.5Sonnet	Quality of Introduction and Conclusion	0.537777	[0.41 0.67]	83.0303				10.1021_acscatal.0c03999	0	Claude3.5Sonnet	Claude3.5Sonnet	Critical Analysis of Existing Research	1	0	7.46556
10.1021_cr300096b	13	Claude3.5Sonnet	Claude3.5Sonnet	Accuracy and Completeness of Citations	0.894753	[0.85 0.93]	63.2353				10.1021_acscatal.0c03999	0	Claude3.5Sonnet	Claude3.5Sonnet	Critical Analysis of Existing Research	1	1	6.20411
10.1021_cr300096b	13	Claude3.5Sonnet	Claude3.5Sonnet	Timeliness and Relevance of References	0.870023	[0.82 0.91]	38.7097				10.1021_acscatal.0c03999	0	Claude3.5Sonnet	Claude3.5Sonnet	Critical Analysis of Existing Research	1	2	8.64289
10.1021_cr300096b	13	Claude3.5Sonnet	Claude3.5Sonnet	Avoidance of Plagiarism and Appropriate Citation	0.845921	[0.79 0.89]	40.9091				10.1021_acscatal.0c03999	0	Claude3.5Sonnet	Claude3.5Sonnet	Critical Analysis of Existing Research	1	3	7.38123
10.1021_cr300096b	13	Claude3.5Sonnet	Claude3.5Sonnet	Critical Analysis of Existing Research	0.753111	[0.65 0.84]	71.5152				10.1021_acscatal.0c03999	0	Claude3.5Sonnet	Claude3.5Sonnet	Critical Analysis of Existing Research	1	4	8.75135
10.1021_cr300096b	13	Claude3.5Sonnet	Claude3.5Sonnet	Proposal of New Research Directions or Questions	0.818411	[0.75 0.88]	80.6061				10.1021_acscatal.0c03999	0	Claude3.5Sonnet	Claude3.5Sonnet	Critical Analysis of Existing Research	1	5	8.91784
10.1021_cr300096b	13	Claude3.5Sonnet	Claude3.5Sonnet	Potential Contribution to the Field	0.724101	[0.62 0.81]	75.7576				10.1021_acscatal.0c03999	0	Claude3.5Sonnet	Claude3.5Sonnet	Critical Analysis of Existing Research	1	6	8.38063
[truncated: 24,853 more rows]

## Sheet: Table A9
Table A9: Normalized self-assessment scores for Qwen2-72b-Instruct
RELIABILITY ANALYSIS											PAGERANK RESULTS
[truncated: 26,434 more rows]

## Sheet: Table A10
Table A10: Normalized self-assessment scores for Qwen2-7b-Instruct
[truncated: 25,706 more rows]

[truncated: 2 more sheets: Table A11, Table A12]
